# Supplementary material for: Comparative Analyses of Phyllosphere Bacterial Communities and Metabolomes in Newly Developed Needles of Cunninghamia lanceolata (Lamb.) Hook. at Four Stages of Stand Growth
Source: Front Plant Sci. 2021 Sep 28;12:717643. doi: 10.3389/fpls.2021.717643 (PMC8505725; doi:10.3389/fpls.2021.717643)
Supplement: Supplementary file 1 [file Data_Sheet_1.CSV]

Phylum	Genus	MetaboliteClass	Metabolite	R	P
Acidobacteria	Bryobacter	Others	3-Methylphenylacetic acid_3	-0.643	0e+00
Acidobacteria	Bryobacter	Carbohydrates	Trehalose	-0.628	0e+00
Acidobacteria	Bryobacter	aldehydes	Phenylacetaldehyde_1	-0.669	0e+00
Actinobacteria	Acidothermus	Others	BIFLORIN_3	-0.608	0e+00
Actinobacteria	Acidothermus	Others	9-(3,4-Dimethoxyphenyl)-2-methoxy-1H-phenalen-1-one	-0.688	0e+00
Actinobacteria	Acidothermus	Others	Benzaldehyde_4	-0.603	0e+00
Actinobacteria	Acidothermus	Others	2,3-Dihydro-2,3-dihydroxy-9-phenyl-1H-phenalen-1-one_2	-0.663	0e+00
Actinobacteria	Acidothermus	Others	Benzaldehyde_2	-0.617	0e+00
Actinobacteria	Acidothermus	aldehydes	Phenylacetaldehyde_1	-0.674	0e+00
Actinobacteria	Acidothermus	Others	SULFADIMETHOXINE	-0.626	0e+00
Actinobacteria	Acidothermus	Others	Musanolone F_2	-0.646	0e+00
Actinobacteria	Acidothermus	Others	(-)-RIBOFLAVIN	-0.638	0e+00
Actinobacteria	Acidothermus	Others	Anigorufone	-0.638	0e+00
Actinobacteria	Acidothermus	Others	Riboflavin reduced	-0.622	0e+00
Actinobacteria	Acidothermus	Others	N4-ACETYLSULFADIMETHOXINE_2	-0.61	0e+00
Actinobacteria	Acidothermus	Others	4-HYDROXY-3-METHOXYCINNAMALDEHYDE_3	-0.617	0e+00
Actinobacteria	Acidothermus	Organic Acids	3-Hydroxymethylglutaric acid	-0.635	0e+00
Actinobacteria	Acidothermus	Others	3-Hydroxyadipic acid	-0.662	0e+00
Actinobacteria	Acidothermus	Others	4-HYDROXY-3-METHOXYCINNAMALDEHYDE_4	-0.61	0e+00
Actinobacteria	Acidothermus	Others	Proline betaine	0.632	0e+00
Armatimonadetes	uncultured_bacterium_o_Armatimonadales	Others	N4-ACETYLSULFADIMETHOXINE_3	-0.608	0e+00
Armatimonadetes	uncultured_bacterium_o_Armatimonadales	aldehydes	Phenylacetaldehyde_1	-0.608	0.02
Bacteroidetes	Hymenobacter	Others	BIFLORIN_3	-0.702	0e+00
Bacteroidetes	Hymenobacter	Others	Benzo[a]pyrene-7,8-dihydrodiol-9,10-oxide_2	-0.604	0e+00
Bacteroidetes	Hymenobacter	Others	9-(3,4-Dimethoxyphenyl)-2-methoxy-1H-phenalen-1-one	-0.657	0e+00
Bacteroidetes	Hymenobacter	Others	N4-ACETYLSULFADIMETHOXINE_3	-0.661	0e+00
Bacteroidetes	Hymenobacter	Others	Benzaldehyde_4	-0.641	0e+00
Bacteroidetes	Hymenobacter	Others	2,3-Dihydro-2,3-dihydroxy-9-phenyl-1H-phenalen-1-one_2	-0.675	0e+00
Bacteroidetes	Hymenobacter	Others	Benzaldehyde_2	-0.627	0e+00
Bacteroidetes	Hymenobacter	Carbohydrates	Trehalose	-0.627	0e+00
Bacteroidetes	Hymenobacter	Others	SULFADIMETHOXINE	-0.691	0e+00
Bacteroidetes	Hymenobacter	Others	Gerberinol	-0.601	0e+00
Bacteroidetes	Hymenobacter	Others	Musanolone F_2	-0.666	0e+00
Bacteroidetes	Hymenobacter	Others	(-)-RIBOFLAVIN	-0.603	0e+00
Bacteroidetes	Hymenobacter	Others	Anigorufone	-0.607	0e+00
Bacteroidetes	Hymenobacter	Others	Riboflavin reduced	-0.625	0e+00
Bacteroidetes	Hymenobacter	Others	4-HYDROXY-3-METHOXYCINNAMALDEHYDE_3	-0.605	0e+00
Bacteroidetes	Hymenobacter	Organic Acids	3-Hydroxymethylglutaric acid	-0.631	0e+00
Bacteroidetes	Hymenobacter	Others	BIFLORIN_2	-0.629	0e+00
Bacteroidetes	Hymenobacter	Others	Proline betaine	0.639	0e+00
Cyanobacteria	uncultured_Chlorophyta	Others	Glabrone_2	-0.68	0e+00
Cyanobacteria	uncultured_Chlorophyta	Others	BIFLORIN_3	-0.672	0e+00
Cyanobacteria	uncultured_Chlorophyta	Others	Benzo[a]pyrene-7,8-dihydrodiol-9,10-oxide_2	-0.611	0e+00
Cyanobacteria	uncultured_Chlorophyta	Others	9-(3,4-Dimethoxyphenyl)-2-methoxy-1H-phenalen-1-one	-0.654	0e+00
Cyanobacteria	uncultured_Chlorophyta	Others	(1aalpha,2beta,3alpha,11calpha)-1a,2,3,11c-Tetrahydro-6,11-dimethylbenzo[6,7]phenanthro[3,4-b]oxirene-2,3-diol	-0.628	0e+00
Cyanobacteria	uncultured_Chlorophyta	Others	N4-ACETYLSULFADIMETHOXINE_3	-0.663	0e+00
Cyanobacteria	uncultured_Chlorophyta	Others	Benzaldehyde_4	-0.644	0e+00
Cyanobacteria	uncultured_Chlorophyta	Others	2,3-Dihydro-2,3-dihydroxy-9-phenyl-1H-phenalen-1-one_2	-0.61	0e+00
Cyanobacteria	uncultured_Chlorophyta	Alkaloids	TRIGONELLINE	0.615	0e+00
Cyanobacteria	uncultured_Chlorophyta	Others	Benzaldehyde_2	-0.624	0e+00
Cyanobacteria	uncultured_Chlorophyta	Others	3-Methylphenylacetic acid_3	-0.658	0e+00
Cyanobacteria	uncultured_Chlorophyta	Others	Eremopetasinorone A	-0.625	0e+00
Cyanobacteria	uncultured_Chlorophyta	Carbohydrates	Trehalose	-0.713	0e+00
Cyanobacteria	uncultured_Chlorophyta	aldehydes	Phenylacetaldehyde_1	-0.736	0e+00
Cyanobacteria	uncultured_Chlorophyta	Others	SULFADIMETHOXINE	-0.672	0e+00
Cyanobacteria	uncultured_Chlorophyta	Others	Gerberinol	-0.681	0e+00
Cyanobacteria	uncultured_Chlorophyta	Others	Musanolone F_2	-0.639	0e+00
Cyanobacteria	uncultured_Chlorophyta	Others	Bilobetin_1	-0.619	0e+00
Cyanobacteria	uncultured_Chlorophyta	Others	(-)-RIBOFLAVIN	-0.642	0e+00
Cyanobacteria	uncultured_Chlorophyta	Others	Riboflavin reduced	-0.655	0e+00
Cyanobacteria	uncultured_Chlorophyta	Organic Acids	3-Hydroxymethylglutaric acid	-0.668	0e+00
Cyanobacteria	uncultured_Chlorophyta	Nucleotide	Guanosine	-0.607	0e+00
Cyanobacteria	uncultured_Chlorophyta	Others	3-Hydroxyadipic acid	-0.638	0e+00
Cyanobacteria	Symbiochloris_handae	Others	BIFLORIN_3	-0.63	0e+00
Cyanobacteria	Symbiochloris_handae	Others	IBUPROFEN_2	-0.602	0e+00
Cyanobacteria	Symbiochloris_handae	Others	9-(3,4-Dimethoxyphenyl)-2-methoxy-1H-phenalen-1-one	-0.635	0e+00
Cyanobacteria	Symbiochloris_handae	Others	2,3-Dihydro-2,3-dihydroxy-9-phenyl-1H-phenalen-1-one_2	-0.604	0e+00
Cyanobacteria	Symbiochloris_handae	Others	3-Methylphenylacetic acid_3	-0.634	0e+00
Cyanobacteria	Symbiochloris_handae	aldehydes	Phenylacetaldehyde_1	-0.708	0e+00
Cyanobacteria	Symbiochloris_handae	Others	SULFADIMETHOXINE	-0.607	0e+00
Cyanobacteria	Symbiochloris_handae	Organic Acids	3-Hydroxymethylglutaric acid	-0.607	0e+00
Firmicutes	Lactococcus	Carbohydrates	Trehalose	0.662	0e+00
Firmicutes	Lactococcus	Others	Gerberinol	0.639	0e+00
Proteobacteria	Gluconobacter	Others	Glabrone_2	0.602	0e+00
Proteobacteria	Gluconobacter	Others	(1aalpha,2beta,3alpha,11calpha)-1a,2,3,11c-Tetrahydro-6,11-dimethylbenzo[6,7]phenanthro[3,4-b]oxirene-2,3-diol	0.63	0e+00
Proteobacteria	Gluconobacter	Others	DG(16:0/18:4(6Z,9Z,12Z,15Z)/0:0)	0.607	0e+00
Proteobacteria	Gluconobacter	Carbohydrates	Trehalose	0.71	0e+00
Proteobacteria	Gluconobacter	Others	Naphazoline	-0.626	0e+00
Proteobacteria	Gluconobacter	Others	Gerberinol	0.707	0e+00
Proteobacteria	Gluconobacter	Others	xi-p-Mentha-3,8-dien-1-ol_1	-0.706	0e+00
Proteobacteria	Gluconobacter	Others	Sampangine_1	-0.604	0e+00
Proteobacteria	Rhodovastum	Others	Flunitrazepam	0.631	0e+00
Proteobacteria	Caedibacter	Others	(1aalpha,2beta,3alpha,11calpha)-1a,2,3,11c-Tetrahydro-6,11-dimethylbenzo[6,7]phenanthro[3,4-b]oxirene-2,3-diol	-0.665	0e+00
Proteobacteria	Caedibacter	Others	N4-ACETYLSULFADIMETHOXINE_3	-0.708	0e+00
Proteobacteria	Caedibacter	Others	Xanthurenate-8-O-beta-D-glucoside	-0.621	0e+00
Proteobacteria	Caedibacter	Others	3-Methylphenylacetic acid_3	-0.652	0e+00
Proteobacteria	Caedibacter	Carbohydrates	Trehalose	-0.691	0e+00
Proteobacteria	Caedibacter	aldehydes	Phenylacetaldehyde_1	-0.697	0e+00
Proteobacteria	Caedibacter	Others	rac-5,6-Epoxy-retinoate	-0.61	0e+00
Proteobacteria	Caedibacter	Others	2,5-Diisopropyl-4-methylphenol	-0.685	0e+00
Proteobacteria	Caedibacter	Others	SULFADIMETHOXINE	-0.642	0e+00
Proteobacteria	Caedibacter	Others	Methyl (2E,6Z)-dodecadienoate_1	-0.605	0e+00
Proteobacteria	Duganella	Others	Benzo[a]pyrene-7,8-diol	-0.601	0e+00
Proteobacteria	Duganella	Others	9-(3,4-Dimethoxyphenyl)-2-methoxy-1H-phenalen-1-one	-0.682	0e+00
Proteobacteria	Duganella	Others	Benzaldehyde_4	-0.643	0e+00
Proteobacteria	Duganella	Others	2,3-Dihydro-2,3-dihydroxy-9-phenyl-1H-phenalen-1-one_2	-0.658	0e+00
Proteobacteria	Duganella	Others	13-Oxo-9,11-tridecadienoic acid_1	-0.661	0e+00
Proteobacteria	Duganella	Others	Eremopetasinorone A	-0.691	0e+00
Proteobacteria	Duganella	Others	DIAZOXON_1	-0.625	0e+00
Proteobacteria	Duganella	Others	DIAZOXON_2	-0.6	0e+00
Proteobacteria	Duganella	Others	Dihydroroseoside	-0.604	0e+00
Proteobacteria	Duganella	Others	(-)-RIBOFLAVIN	-0.635	0e+00
Proteobacteria	Duganella	Others	Anigorufone	-0.641	0e+00
Proteobacteria	Duganella	Others	N4-ACETYLSULFADIMETHOXINE_2	-0.666	0e+00
Proteobacteria	Duganella	Others	(2E,6E)-1-Hydroxy-2,6,10-farnesatrien-9-one_2	0.629	0e+00
Proteobacteria	Duganella	Others	Glabrone_1	-0.676	0e+00
Proteobacteria	Duganella	Others	GLYCINE-BETAINE	0.694	0e+00
Proteobacteria	Duganella	Others	(6Z,9Z,12Z)-6,9,12-Pentadecatrien-2-one_2	0.757	0e+00
Proteobacteria	Duganella	Others	2,3-Methyleneglutaric acid	0.636	0e+00
Proteobacteria	Duganella	Others	9(10)-EpODE	0.651	0e+00
Proteobacteria	Duganella	Others	Citronellyl hexanoate_1	0.612	0e+00
Proteobacteria	Duganella	Others	ALL-TRANS-RETINOIC ACID_2	0.619	0e+00
Proteobacteria	Duganella	Others	Proline betaine	0.636	0e+00
Proteobacteria	uncultured_bacterium_o_CCM19a	Others	Naphazoline	0.662	0e+00
Proteobacteria	uncultured_bacterium_o_CCM19a	Others	xi-p-Mentha-3,8-dien-1-ol_1	0.644	0e+00
Proteobacteria	uncultured_bacterium_o_CCM19a	Others	4-Ethyl-o-xylene	0.632	0e+00
Proteobacteria	Massilia	Others	Benzo[a]pyrene-7,8-dihydrodiol-9,10-oxide_2	-0.646	0e+00
Proteobacteria	Massilia	Others	9-(3,4-Dimethoxyphenyl)-2-methoxy-1H-phenalen-1-one	-0.709	0e+00
Proteobacteria	Massilia	Others	Eremopetasinorol_4	-0.61	0e+00
Proteobacteria	Massilia	Others	Benzaldehyde_4	-0.631	0e+00
Proteobacteria	Massilia	Others	2,3-Dihydro-2,3-dihydroxy-9-phenyl-1H-phenalen-1-one_2	-0.66	0e+00
Proteobacteria	Massilia	Others	13-Oxo-9,11-tridecadienoic acid_1	-0.666	0e+00
Proteobacteria	Massilia	Others	3-Methylphenylacetic acid_3	-0.627	0e+00
Proteobacteria	Massilia	Others	Eremopetasinorone A	-0.668	0e+00
Proteobacteria	Massilia	Others	DIAZOXON_2	-0.666	0e+00
Proteobacteria	Massilia	Others	Musanolone F_2	-0.628	0e+00
Proteobacteria	Massilia	Others	(-)-RIBOFLAVIN	-0.672	0e+00
Proteobacteria	Massilia	Others	Anigorufone	-0.679	0e+00
Proteobacteria	Massilia	Others	N4-ACETYLSULFADIMETHOXINE_2	-0.704	0e+00
Proteobacteria	Massilia	Others	4-HYDROXY-3-METHOXYCINNAMALDEHYDE_3	-0.623	0e+00
Proteobacteria	Massilia	Others	Glabrone_1	-0.631	0e+00
Proteobacteria	Massilia	Others	GLYCINE-BETAINE	0.674	0e+00
Proteobacteria	Massilia	Others	(6Z,9Z,12Z)-6,9,12-Pentadecatrien-2-one_2	0.611	0e+00
Proteobacteria	Massilia	Others	Proline betaine	0.655	0e+00
Proteobacteria	uncultured_bacterium_f_Enterobacteriaceae	Others	Ginkgetin_2	0.621	0e+00
Proteobacteria	Inquilinus	Others	Benzo[a]pyrene-7,8-dihydrodiol-9,10-oxide_2	-0.656	0e+00
Proteobacteria	Inquilinus	Others	Benzaldehyde_4	-0.609	0e+00
Proteobacteria	Inquilinus	Alkaloids	TRIGONELLINE	0.659	0e+00
Proteobacteria	Inquilinus	Others	Chrysoeriol	-0.626	0e+00
Proteobacteria	Inquilinus	Carbohydrates	Trehalose	-0.607	0e+00
Proteobacteria	Inquilinus	Others	SULFADIMETHOXINE	-0.779	0e+00
Proteobacteria	Inquilinus	Others	Musanolone F_2	-0.657	0e+00
Proteobacteria	Inquilinus	Others	(-)-RIBOFLAVIN	-0.626	0e+00
Proteobacteria	Inquilinus	Others	Anigorufone	-0.63	0e+00
Proteobacteria	Inquilinus	Others	4-HYDROXY-3-METHOXYCINNAMALDEHYDE_3	-0.643	0e+00
Proteobacteria	Inquilinus	Organic Acids	3-Hydroxymethylglutaric acid	-0.656	0e+00
Proteobacteria	Inquilinus	Others	BIFLORIN_2	-0.663	0e+00
Proteobacteria	Inquilinus	Nucleotide	Guanosine	-0.667	0e+00
Proteobacteria	Inquilinus	Others	Zapotin_2	-0.666	0e+00
Proteobacteria	Inquilinus	Others	Proline betaine	0.63	0e+00
Proteobacteria	Leptothrix	Others	BIFLORIN_3	-0.617	0e+00
Proteobacteria	Leptothrix	Others	Benzo[a]pyrene-7,8-dihydrodiol-9,10-oxide_2	-0.643	0e+00
Proteobacteria	Leptothrix	Others	9-(3,4-Dimethoxyphenyl)-2-methoxy-1H-phenalen-1-one	-0.636	0e+00
Proteobacteria	Leptothrix	Others	Benzaldehyde_4	-0.658	0e+00
Proteobacteria	Leptothrix	Others	2,3-Dihydro-2,3-dihydroxy-9-phenyl-1H-phenalen-1-one_2	-0.673	0e+00
Proteobacteria	Leptothrix	Others	13-Oxo-9,11-tridecadienoic acid_1	-0.632	0e+00
Proteobacteria	Leptothrix	Others	Benzaldehyde_2	-0.616	0e+00
Proteobacteria	Leptothrix	Others	Eremopetasinorone A	-0.685	0e+00
Proteobacteria	Leptothrix	Others	DIAZOXON_2	-0.611	0e+00
Proteobacteria	Leptothrix	Others	Dihydroroseoside	-0.637	0e+00
Proteobacteria	Leptothrix	Others	Musanolone F_2	-0.679	0e+00
Proteobacteria	Leptothrix	Others	(-)-RIBOFLAVIN	-0.618	0e+00
Proteobacteria	Leptothrix	Others	Anigorufone	-0.664	0e+00
Proteobacteria	Leptothrix	Others	N4-ACETYLSULFADIMETHOXINE_2	-0.619	0e+00
Proteobacteria	Leptothrix	Others	Glabrone_1	-0.687	0e+00
Proteobacteria	Leptothrix	Others	Proline betaine	0.67	0e+00
Proteobacteria	Ochrobactrum	Others	SULFADIMETHOXINE	0.643	0e+00
Proteobacteria	Ochrobactrum	Others	BIFLORIN_2	0.636	0e+00
Proteobacteria	Ochrobactrum	Nucleotide	Guanosine	0.606	0e+00
Proteobacteria	uncultured_bacterium_f_Diplorickettsiaceae	Alkaloids	TRIGONELLINE	0.686	0e+00
Proteobacteria	uncultured_bacterium_f_Diplorickettsiaceae	Carbohydrates	Trehalose	-0.652	0e+00
Proteobacteria	uncultured_bacterium_f_Diplorickettsiaceae	Others	Gerberinol	-0.673	0e+00
Proteobacteria	uncultured_bacterium_f_Diplorickettsiaceae	Others	xi-p-Mentha-3,8-dien-1-ol_1	0.622	0e+00
Proteobacteria	uncultured_bacterium_f_Diplorickettsiaceae	Nucleotide	Guanosine	-0.623	0e+00
