# Supplementary material for: Comparative Analyses of Phyllosphere Bacterial Communities and Metabolomes in Newly Developed Needles of Cunninghamia lanceolata (Lamb.) Hook. at Four Stages of Stand Growth
Source: Front Plant Sci. 2021 Sep 28;12:717643. doi: 10.3389/fpls.2021.717643 (PMC8505725; doi:10.3389/fpls.2021.717643)
Supplement: Supplementary file 2 [file Data_Sheet_2.xls]

## Sheet: Sheet1
	Class	SM5	SM15	SM25	SM35		Family	SM5	SM15	SM25	SM35
	Alphaproteobacteria	0.357494	0.383125	0.26515	0.385293		Beijerinckiaceae	0.220484	0.185149	0.138943	0.232121
	Oxyphotobacteria	0.136416	0.152744	0.18003	0.243661		Sphingomonadaceae	0.0819526	0.118809	0.0709828	0.082143
	Gammaproteobacteria	0.134682	0.212786	0.289016	0.0694336		Enterobacteriaceae	0.0902593	0.0881582	0.117384	0.044996
	Bacteroidia	0.138166	0.082192	0.10585	0.0810872		Rikenellaceae	0.0646507	0.0246293	0.0440328	0.0325327
	Actinobacteria	0.0663641	0.0564285	0.0277424	0.0603582		Burkholderiaceae	0.0110674	0.0319372	0.0898068	0.0124184
	Verrucomicrobiae	0.0519973	0.0235955	0.0370373	0.0340327		Akkermansiaceae	0.0515469	0.0219063	0.0363609	0.0333149
	Acidobacteriia	0.0179468	0.0352278	0.0291794	0.0464337		Pseudomonadaceae	0.00523416	0.0660839	0.0626576	0.00439882
	Erysipelotrichia	0.0456991	0.0172143	0.0322054	0.0243957		Erysipelotrichaceae	0.0456991	0.0172143	0.0322054	0.0243957
	Deltaproteobacteria	0.00808427	0.0101805	0.00557387	0.013609		Acidobacteriaceae_Subgroup_1	0.0149849	0.0326824	0.0270288	0.0426506
	Clostridia	0.012032	0.00652799	0.00790936	0.00676773		total	0.585879	0.58657	0.619402	0.508971
	total	0.968881	0.980022	0.979693	0.965072		uncultured_bacterium	0.134913	0.146659	0.17688	0.238971
	Others	0.0311188	0.0199778	0.0203069	0.0349282		Others	0.279208	0.266771	0.203718	0.252058
	Genus	SM5	SM15	SM25	SM35		Order	SM5	SM15	SM25	SM35
	Sphingomonas	0.0807064	0.116123	0.0692077	0.0801764		Rhizobiales	0.227115	0.204153	0.14584	0.239673
	Escherichia-Shigella	0.086201	0.0329681	0.0539143	0.0433031		Chloroplast	0.136328	0.152744	0.180013	0.243531
	Rikenellaceae_RC9_gut_group	0.0635833	0.024221	0.0433346	0.0320793		Sphingomonadales	0.0819526	0.118809	0.0709828	0.082143
	Akkermansia	0.0515469	0.0219063	0.0363609	0.0333149		Enterobacteriales	0.0902593	0.0881582	0.117384	0.044996
	Pseudomonas	0.00523416	0.0660839	0.0626576	0.00439882		Bacteroidales	0.1229	0.0487268	0.0858877	0.0620205
	Massilia	0.00384598	0.0164343	0.0798301	0.00735588		Betaproteobacteriales	0.0113614	0.0331573	0.0982557	0.0127329
	Methylobacterium	0.0277624	0.0231602	0.0181192	0.0234369		Pseudomonadales	0.00717782	0.0712847	0.0678035	0.00672689
	Methylocella	0.0376573	0.015695	0.0127883	0.0262694		Verrucomicrobiales	0.0515469	0.0219063	0.0363609	0.0333149
	total	0.356537	0.316592	0.376213	0.250335		Erysipelotrichales	0.0456991	0.0172143	0.0322054	0.0243957
	uncultured_bacterium	0.134913	0.146659	0.17688	0.238971		Acidobacteriales	0.0149849	0.0326824	0.0270288	0.0426506
	1174-901-12	0.152294	0.141704	0.105452	0.178209		total	0.789326	0.788836	0.861762	0.792184
	Others	0.356256	0.395044	0.341456	0.332485		Others	0.210674	0.211164	0.138238	0.207816
	Phylum	SM5	SM15	SM25	SM35		Species	SM5	SM15	SM25	SM35
	Proteobacteria	0.50026	0.606092	0.55974	0.468336		uncultured_bacterium_g_Sphingomonas	0.0782743	0.10887	0.065595	0.0765077
	Cyanobacteria	0.136416	0.152744	0.18003	0.243661		uncultured_bacterium_g_Escherichia-Shigella	0.086201	0.0329681	0.0539143	0.0433031
	Bacteroidetes	0.138166	0.082192	0.10585	0.0810872		uncultured_bacterium_g_Akkermansia	0.0515469	0.0219063	0.0363609	0.0333149
	Actinobacteria	0.0766626	0.0613899	0.0313638	0.0718168		uncultured_bacterium_g_Pseudomonas	0.00523416	0.0653117	0.0626576	0.00439882
	Firmicutes	0.0637264	0.0272268	0.0453647	0.0375666		uncultured_bacterium_g_Massilia	0.00384598	0.0164343	0.0798301	0.00735588
	Verrucomicrobia	0.0519973	0.0235955	0.0370373	0.0340327		uncultured_bacterium_g_Methylocella	0.0376573	0.015695	0.0127883	0.0262694
	Acidobacteria	0.0185246	0.0357548	0.0295416	0.0468238		uncultured_bacterium_f_Caulobacteraceae	0.0215301	0.0226834	0.0170543	0.0223913
	Armatimonadetes	0.00281994	0.00400772	0.00375714	0.0065145		total	0.28429	0.283868	0.328201	0.213541
	Patescibacteria	0.00147535	0.00210425	0.00167118	0.00178485		uncultured_bacterium_g_Rikenellaceae_RC9_gut_group	0.0635833	0.024221	0.0433346	0.0320793
	Deferribacteres	0.0026534	0.00124807	0.00178937	0.00127431		uncultured_bacterium	0.134913	0.146659	0.17688	0.238971
	total	0.992701	0.996355	0.996144	0.992897		uncultured_bacterium_g_1174-901-12	0.144616	0.132534	0.0989244	0.170185
	Others	0.00729854	0.00364478	0.00385563	0.00710265		Others	0.37258	0.412534	0.352428	0.345088
