# Supplementary material for: Comparative Analyses of Phyllosphere Bacterial Communities and Metabolomes in Newly Developed Needles of Cunninghamia lanceolata (Lamb.) Hook. at Four Stages of Stand Growth
Source: Front Plant Sci. 2021 Sep 28;12:717643. doi: 10.3389/fpls.2021.717643 (PMC8505725; doi:10.3389/fpls.2021.717643)
Supplement: Supplementary file 3 [file Data_Sheet_3.xlsx]

## Sheet: Summary(mean normalization)
name	Metabolite	Formula	superclass	class	Sapling	Juvenile	Mature	Overmature
M138T55_2	Trigonelline	C7H7NO2	Alkaloids and derivatives	null	-0.414027	-0.14855	-0.0233965	0.585973
M233T53	Sampangine	C15H8N2O	Alkaloids and derivatives	1-azaoxoaporphines	-0.456651	-0.151194	0.0644948	0.543349
M107T189	Benzaldehyde	C7H6O	Benzenoids	Benzene and substituted derivatives	0.664552	-0.0835024	-0.335448	-0.245603
M107T251	Benzaldehyde	C7H6O	Benzenoids	Benzene and substituted derivatives	0.678359	-0.110005	-0.246714	-0.321641
M169T274	1,3,5-Trimethoxybenzene	C9H12O3	Benzenoids	Phenol ethers	-0.318823	0.681177	-0.0490584	-0.313295
M179T135	4-Hydroxy-3-Methoxycinnamaldehyde		Benzenoids	Phenols	0.686646	-0.131925	-0.313354	-0.241366
M181T309	Coniferyl Alcohol	C10H12O3	Benzenoids	Phenols	-0.385262	0.588178	0.208907	-0.411822
M273T97	Anigorufone	C19H12O2	Benzenoids	Naphthalenes	0.717943	-0.205501	-0.282057	-0.230385
M291T60	2,3-Dihydro-2,3-Dihydroxy-9-Phenyl-1H-Phenalen-1-One	C19H14O3	Benzenoids	Naphthalenes	0.667392	-0.102862	-0.332608	-0.231921
M303T108	Benzo[A]Pyrene-7,8-Dihydrodiol-9,10-Oxide	C20H14O3	Benzenoids	Pyrenes	0.706631	-0.277784	-0.135477	-0.293369
M303T94	Benzo[A]Pyrene-7,8-Dihydrodiol-9,10-Oxide	C20H14O3	Benzenoids	Pyrenes	0.703808	-0.144158	-0.296192	-0.263458
M311T145	Sulfadimethoxine	C12H14N4O4S	Benzenoids	Benzene and substituted derivatives	0.712727	-0.168773	-0.256682	-0.287273
M319T60	Musanolone F	C20H14O4	Benzenoids	Naphthalenes	0.721204	-0.170348	-0.278796	-0.27206
M353T53	N4-Acetylsulfadimethoxine		Benzenoids	Benzene and substituted derivatives	0.618631	-0.170623	-0.381369	-0.0666384
M107T131	Benzaldehyde	C7H6O	Benzenoids	Benzene and substituted derivatives	0.524396	-0.199441	-0.475604	0.150649
M107T239	Benzaldehyde	C7H6O	Benzenoids	Benzene and substituted derivatives	0.645281	0.0126373	-0.303199	-0.354719
M121T147_2	Phenylacetaldehyde	C8H8O	Benzenoids	Benzene and substituted derivatives	0.675318	-0.0762166	-0.324682	-0.274419
M139T55	Salicylic Acid	C7H6O3	Benzenoids	Benzene and substituted derivatives	0.637662	-0.0105231	-0.362338	-0.264801
M154T151	3-Hydroxyanthranilic Acid	C7H7NO3	Benzenoids	Benzene and substituted derivatives	-0.547073	-0.265817	0.452927	0.359963
M303T239	Dibenzo[A,L]Pyrene	C24H14	Benzenoids	Pyrenes	-0.532884	0.467116	0.380465	-0.314697
M307T204	(1Aalpha,2Beta,3Alpha,11Calpha)-1A,2,3,11C-Tetrahydro-6,11-Dimethylbenzo[6,7]Phenanthro[3,4-B]Oxirene-2,3-Diol	C20H18O3	Benzenoids	Phenanthrenes and derivatives	0.62416	0.0339814	-0.282302	-0.37584
M347T146	9-(3,4-Dimethoxyphenyl)-2-Methoxy-1H-Phenalen-1-One	C22H18O4	Benzenoids	Naphthalenes	0.627424	0.00955614	-0.372576	-0.264404
M353T108	N4-Acetylsulfadimethoxine		Benzenoids	Benzene and substituted derivatives	0.614775	0.141562	-0.385225	-0.371112
M111T59	Hydroquinone	C6H6O2	Benzenoids	Phenols	-0.324092	-0.523651	0.371394	0.476349
M135T249_2	4-Ethyl-O-Xylene	C10H14	Benzenoids	Benzene and substituted derivatives	-0.377567	-0.0624391	-0.182426	0.622433
M139T60	Salicylic Acid	C7H6O3	Benzenoids	Benzene and substituted derivatives	-0.308303	-0.466578	0.24146	0.533422
M161T200	Naphthalene-1,2-Diol	C10H8O2	Benzenoids	Naphthalenes	-0.588325	0.411675	-0.230768	0.407418
M211T248	Naphazoline	C14H14N2	Benzenoids	Naphthalenes	-0.332666	-0.204892	-0.129776	0.667334
M157T150	2,3-Methyleneglutaric Acid	C7H8O4	Lipids and lipid-like molecules	Fatty Acyls	-0.70318	0.252341	0.29682	0.15402
M167T335	3-Hydroxy-P-Mentha-1,8-Dien-7-Al	C10H14O2	Lipids and lipid-like molecules	Prenol lipids	-0.39278	0.60722	0.154501	-0.368942
M195T227	7,8-Dehydro-3,4-Dihydro-Beta-Ionol	C13H22O	Lipids and lipid-like molecules	Prenol lipids	-0.35096	0.638419	-0.361581	0.0741217
M223T337	Sesquisabinene Hydrate	C15H26O	Lipids and lipid-like molecules	Prenol lipids	0.207254	-0.415504	0.584496	-0.376247
M225T193	13-Oxo-9,11-Tridecadienoic Acid	C13H20O3	Lipids and lipid-like molecules	Fatty Acyls	0.626841	-0.0310154	-0.373159	-0.222668
M258T53	Sn-Glycero-3-Phosphocholine	C8H21NO6P	Lipids and lipid-like molecules	Glycerophospholipids	0.559939	-0.440061	0.025535	-0.145414
M287T346	13-Cis Retinol	C20H30O	Lipids and lipid-like molecules	Prenol lipids	-0.285822	-0.0665447	0.676183	-0.323817
M301T325	All-Trans-Retinoic Acid	C20H28O2	Lipids and lipid-like molecules	Prenol lipids	-0.509158	0.442229	0.490842	-0.423912
M335T257	5,12-Dihydroxy-6,8,10,14,17-Eicosapentaenoic Acid	C20H30O4	Lipids and lipid-like molecules	Fatty Acyls	-0.555924	0.270406	0.444076	-0.158559
M389T189	Dihydroroseoside	C19H32O8	Lipids and lipid-like molecules	Fatty Acyls	0.708792	-0.170452	-0.291208	-0.247133
M436T435	Acylcarnitine 19:3	C26H46NO4	Lipids and lipid-like molecules	Fatty Acyls	0.600243	-0.399757	0.0032106	-0.203697
M474T395	Lysodgts 16:0	C26H51NO6	Lipids and lipid-like molecules	Glycerolipids	-0.632038	0.367962	0.077973	0.186103
M649T430	Tg 36:6; Tg(12:2/12:2/12:2)	C39H62O6	Lipids and lipid-like molecules	Glycerolipids	-0.432318	0.567682	-0.0800458	-0.0553176
M927T460	Dgdg 34:6; Dgdg(16:3/18:3)	C49H80O15	Lipids and lipid-like molecules	Glycerolipids	0.693562	-0.202174	-0.306438	-0.184951
M143T102	2,3-Methylenesuccinic Acid	C6H6O4	Lipids and lipid-like molecules	Fatty Acyls	-0.380915	-0.379982	0.141813	0.619085
M203T389	Alpha-Curcumene	C15H22	Lipids and lipid-like molecules	Prenol lipids	-0.192839	-0.217623	0.705231	-0.294769
M204T64	O-Acetyl-L-Carnitine	C9H18NO4	Lipids and lipid-like molecules	Fatty Acyls	-0.340411	-0.360394	0.639606	0.0611995
M219T391	Beta-Sinensal	C15H22O	Lipids and lipid-like molecules	Prenol lipids	-0.280499	-0.0792376	0.679868	-0.320132
M225T162	13-Oxo-9,11-Tridecadienoic Acid	C13H20O3	Lipids and lipid-like molecules	Fatty Acyls	0.622683	0.0949149	-0.377317	-0.340282
M237T298	(2E,6E)-1-Hydroxy-2,6,10-Farnesatrien-9-One	C15H24O2	Lipids and lipid-like molecules	Prenol lipids	-0.393205	-0.0988402	0.606795	-0.114751
M249T256	Glechomafuran	C15H20O3	Lipids and lipid-like molecules	Prenol lipids	-0.31327	-0.0545258	0.683898	-0.316102
M255T380	Citronellyl Hexanoate	C16H30O2	Lipids and lipid-like molecules	Fatty Acyls	-0.500476	-0.0198848	0.499524	0.0208374
M271T434	Ar-Artemisene	C20H30	Lipids and lipid-like molecules	Prenol lipids	0.636796	-0.0354116	-0.363204	-0.23818
M285T375	Retinal	C20H28O	Lipids and lipid-like molecules	Prenol lipids	-0.372807	0.0672933	0.627193	-0.321679
M289T434	All-Trans-13,14-Dihydroretinol	C20H32O	Lipids and lipid-like molecules	Prenol lipids	0.646446	-0.0267522	-0.353554	-0.266139
M347T311	Gibberellin A64	C20H26O5	Lipids and lipid-like molecules	Prenol lipids	-0.461595	-0.132923	0.538405	0.056113
M955T484	Dgdg 36:6; Dgdg(18:3/18:3)	C51H84O15	Lipids and lipid-like molecules	Glycerolipids	0.615845	0.0907112	-0.322401	-0.384155
M153T249	Xi-P-Mentha-3,8-Dien-1-Ol	C10H16O	Lipids and lipid-like molecules	Prenol lipids	-0.350677	-0.147171	-0.151475	0.649323
M180T53	3-Hydroxymethylglutaric Acid	C6H10O5	Lipids and lipid-like molecules	Fatty Acyls	0.655473	-0.138017	-0.172929	-0.344527
M317T245	Rac-5,6-Epoxy-Retinoate	C20H28O3	Lipids and lipid-like molecules	Prenol lipids	0.626566	0.0219522	-0.275083	-0.373434
M589T465	Dg(16:0/18:4(6Z,9Z,12Z,15Z)/0:0)	C37H64O5	Lipids and lipid-like molecules	Fatty Acyls	0.517953	0.328937	-0.364844	-0.482047
M211T220	Methyl (2E,6Z)-Dodecadienoate	C13H22O2	Lipids and lipid-like molecules	Fatty Acyls	0.649678	0.0381313	-0.337487	-0.350322
M258T57	Sn-Glycero-3-Phosphocholine	C8H21NO6P	Lipids and lipid-like molecules	Glycerophospholipids	0.0983556	-0.333105	0.617374	-0.382626
M225T222	13-Oxo-9,11-Tridecadienoic Acid	C13H20O3	Lipids and lipid-like molecules	Fatty Acyls	-0.241096	0.555863	0.12937	-0.444137
M293T289	(2'E,4'Z,7'Z,8E)-Colnelenic Acid	C18H28O3	Lipids and lipid-like molecules	Fatty Acyls	-0.00532198	-0.303556	-0.345561	0.654439
M205T53	5-Hydroxy-P-Mentha-6,8-Dien-2-One	C10H14O2	Lipids and lipid-like molecules	Prenol lipids	-0.070074	0.11039	0.479842	-0.520158
M211T285	Propyl 2,4-Decadienoate	C13H22O2	Lipids and lipid-like molecules	Fatty Acyls	0.300477	-0.0062172	0.35287	-0.64713
M522T394	Lysopc 18:1	C26H52NO7P	Lipids and lipid-like molecules	Glycerophospholipids	-0.0166772	0.242179	-0.612751	0.387249
M118T54	Glycine-Betaine	C5H11NO2	NA	NA	-0.425651	-0.00294456	0.574349	-0.145754
M213T227	Delta-Tridecalactone	C13H24O2	NA	NA	-0.254202	0.621365	-0.378635	0.011471
M289T163	Diazoxon	C12H21N2O4P	NA	NA	0.712297	-0.158367	-0.287703	-0.266228
M149T245	(S)-(+)-Citramailc Acid	C5H8O5	NA	NA	-0.625416	0.0051294	0.245702	0.374584
M247T267	Santonin	C15H18O3	NA	NA	-0.366295	0.334007	0.516144	-0.483856
M289T141	Diazoxon	C12H21N2O4P	NA	NA	0.621467	0.0492109	-0.378533	-0.292144
M268T97	Adenosine	C10H13N5O4	Nucleosides, nucleotides, and analogues	Purine nucleosides	0.612387	-0.31754	-0.387613	0.0927659
M284T98	Guanosine	C10H13N5O5	Nucleosides, nucleotides, and analogues	Purine nucleosides	0.612706	-0.168545	-0.0568678	-0.387294
M144T57	Proline Betaine	C7H13NO2	Organic acids and derivatives	Carboxylic acids and derivatives	-0.649171	0.350829	0.318036	-0.0196949
M148T53	Glutamic Acid	C5H9NO4	Organic acids and derivatives	Carboxylic acids and derivatives	-0.714882	0.244814	0.184951	0.285118
M116T55	Proline	C5H9NO2	Organic acids and derivatives	Carboxylic acids and derivatives	-0.461981	-0.417791	0.538019	0.341752
M132T105	Leucine	C6H13NO2	Organic acids and derivatives	Carboxylic acids and derivatives	-0.437781	-0.474617	0.525383	0.387016
M166T146	Phenylalanine	C9H11NO2	Organic acids and derivatives	Carboxylic acids and derivatives	-0.353465	-0.457733	0.268931	0.542267
M175T50	Arginine	C6H14N4O2	Organic acids and derivatives	Carboxylic acids and derivatives	-0.310883	-0.19069	0.689117	-0.187543
M220T153	Pantothenate	C9H17NO5	Organic acids and derivatives	Carboxylic acids and derivatives	-0.552873	-0.318896	0.424642	0.447127
M162T54_2	Carnitine	C7H15NO3	Organic nitrogen compounds	Organonitrogen compounds	-0.47346	0.52654	0.2481	-0.301181
M104T52	Choline	C5H14NO	Organic nitrogen compounds	Organonitrogen compounds	-0.531172	-0.272045	0.334389	0.468828
M139T147	Keratan Sulfate Ii (Core 2-Linked), Degradation Product 1	C7H6O3	Organic oxygen compounds	Organooxygen compounds	-0.480765	0.519235	-0.270096	0.231626
M207T194	Eremopetasinorone A	C13H18O2	Organic oxygen compounds	Organooxygen compounds	0.673616	-0.111307	-0.326384	-0.235925
M221T287	(6Z,9Z,12Z)-6,9,12-Pentadecatrien-2-One	C15H24O	Organic oxygen compounds	Organooxygen compounds	-0.504856	0.144333	0.495144	-0.13462
M331T177	Biflorin	C20H20O3	Organic oxygen compounds	Organooxygen compounds	0.638976	-0.0660403	-0.211912	-0.361024
M368T151	Xanthurenate-8-O-Beta-D-Glucoside	C16H17NO9	Organic oxygen compounds	Organooxygen compounds	0.490455	0.441089	-0.509545	-0.421999
M360T53	Trehalose	C12H22O11	Organic oxygen compounds	Organooxygen compounds	0.559932	0.0360013	-0.155864	-0.440068
M267T174	Sporol	C15H22O4	Organoheterocyclic compounds	Dioxepanes	-0.517892	0.482108	0.0731838	-0.0374005
M314T266	Flunitrazepam	C16H12FN3O3	Organoheterocyclic compounds	Benzodiazepines	-0.0812172	0.639096	-0.360904	-0.196974
M377T184	(-)-Riboflavin	C17H20N4O6	Organoheterocyclic compounds	Pteridines and derivatives	0.669129	-0.0791434	-0.330871	-0.259115
M607T418	Phaeophorbide B	C35H34N4O6	Organoheterocyclic compounds	Tetrapyrroles and derivatives	-0.359539	0.0865634	-0.363512	0.636488
M349T58	Riboflavin Reduced	C15H16N4O6	Organoheterocyclic compounds	Pteridines and derivatives	0.699239	-0.124179	-0.2743	-0.300761
M135T200	Phthalide	C8H6O2	Organoheterocyclic compounds	Isobenzofurans	-0.598489	0.392777	-0.195799	0.401511
M136T88	Adenine	C5H5N5	Organoheterocyclic compounds	Imidazopyrimidines	-0.38605	-0.478692	0.343433	0.521308
M170T92	Pyridoxine	C8H11NO3	Organoheterocyclic compounds	Pyridines and derivatives	-0.504367	-0.471317	0.495633	0.480051
M183T53	2-Methyl-4-Propyl-1,3-Oxathiane	C8H16OS	Organoheterocyclic compounds	Oxathianes	0.066445	0.11005	0.411752	-0.588248
M170T66	Pyridoxine	C8H11NO3	Organoheterocyclic compounds	Pyridines and derivatives	-0.313698	-0.548134	0.409966	0.451866
M209T226	Eremopetasinorol	C13H20O2	Organooxygen compounds	Alcohols and polyols	-0.12188	0.160386	0.480747	-0.519253
M283T334	Pseudobaptigenin	C16H10O5	Phenylpropanoids and polyketides	Isoflavonoids	0.729823	-0.225473	-0.234172	-0.270177
M287T227	Luteolin	C15H10O6	Phenylpropanoids and polyketides	Flavonoids	0.672821	-0.270409	-0.327179	-0.0752331
M291T181	Epicatechin	C15H14O6	Phenylpropanoids and polyketides	Flavonoids	0.517595	-0.482405	-0.067773	0.0325823
M337T58	Glabrone	C20H16O5	Phenylpropanoids and polyketides	Isoflavonoids	0.64841	-0.217039	-0.35159	-0.0797806
M343T185	Zapotin	C19H18O6	Phenylpropanoids and polyketides	Flavonoids	0.678309	-0.18809	-0.168529	-0.321691
M449T227	Cyanidin-3-Glucoside	C21H21O11	Phenylpropanoids and polyketides	Flavonoids	0.613364	-0.284618	-0.386636	0.0578902
M471T227	Astragalin	C21H20O11	Phenylpropanoids and polyketides	Flavonoids	0.687433	-0.312567	-0.165604	-0.209262
M567T344	Ginkgetin	C32H22O10	Phenylpropanoids and polyketides	Flavonoids	-0.315919	0.684081	-0.0600871	-0.308074
M579T183	Procyanidin B2	C30H26O12	Phenylpropanoids and polyketides	Flavonoids	0.0355804	-0.379248	-0.277085	0.620752
M337T54	Glabrone	C20H16O5	Phenylpropanoids and polyketides	Isoflavonoids	0.635908	0.0494043	-0.321221	-0.364092
M163T146	Methyl Cinnamate	C10H10O2	Phenylpropanoids and polyketides	Cinnamic acids and derivatives	0.461058	-0.274157	0.352041	-0.538942
M163T232	Umbelliferone	C9H6O3	Phenylpropanoids and polyketides	Coumarins and derivatives	-0.286827	-0.1495	-0.276846	0.713173
M197T197	3-(3,4-Dihydroxyphenyl)-2-Methylpropionic Acid	C10H12O4	Phenylpropanoids and polyketides	Phenylpropanoic acids	-0.461763	0.258519	-0.334993	0.538237
M301T296	Chrysoeriol	C16H12O6	Phenylpropanoids and polyketides	Flavonoids	0.290771	-0.107705	0.408467	-0.591533
M365T54	Gerberinol	C21H16O6	Phenylpropanoids and polyketides	Coumarins and derivatives	0.586785	-0.0278904	-0.145679	-0.413215
M553T329	Bilobetin	C31H20O10	Phenylpropanoids and polyketides	Flavonoids	0.490441	0.216784	-0.197665	-0.509559
M567T357	Ginkgetin	C32H22O10	Phenylpropanoids and polyketides	Flavonoids	0.552681	0.0428354	-0.148197	-0.447319
M207T211	Ibuprofen	C13H18O2	Phenylpropanoids and polyketides	Phenylpropanoic acids	0.197152	0.536243	-0.463757	-0.269639

## Sheet: 15vs.5
ID	ratio	t.test_p.value	wilcox.test_p.value	t.test_p.value_BHcorrect	wilcox.test_p.value_BHcorrect	VIP	sample	regulated	MS2Metabolite	MS2superclass	MS2class	MS2hmd	MS2kegg
M138T55_2	9.70302	6.6092e-06	4.11353e-05	0.000149349	0.000515606	2.89875	Lamb-15:Lamb-5	up	TRIGONELLINE	Alkaloids and derivatives	null	HMDB0000875	C01004
M107T189	0.400841	1.78299e-06	4.11353e-05	5.62284e-05	0.000515606	1.86079	Lamb-15:Lamb-5	down	Benzaldehyde	Benzenoids	Benzene and substituted derivatives	HMDB0006115	C00193
M107T251	0.398626	1.1992e-06	4.11353e-05	4.22456e-05	0.000515606	1.92122	Lamb-15:Lamb-5	down	Benzaldehyde	Benzenoids	Benzene and substituted derivatives	HMDB0006115	C00193
M169T274	2.40093	6.19708e-10	4.11353e-05	1.40816e-07	0.000515606	2.30301	Lamb-15:Lamb-5	up	1,3,5-Trimethoxybenzene	Benzenoids	Phenol ethers	HMDB0059963	-
M179T135	0.423137	1.79911e-06	4.11353e-05	5.63768e-05	0.000515606	1.97674	Lamb-15:Lamb-5	down	4-HYDROXY-3-METHOXYCINNAMALDEHYDE	Benzenoids	Phenols	METPA0314	C02666
M181T309	2.66409	2.284e-06	4.11353e-05	6.76097e-05	0.000515606	2.33701	Lamb-15:Lamb-5	up	Coniferyl alcohol	Benzenoids	Phenols	HMDB0012915	C00590
M273T97	0.126129	1.08865e-06	4.11353e-05	3.93386e-05	0.000515606	3.36344	Lamb-15:Lamb-5	down	Anigorufone	Benzenoids	Naphthalenes	HMDB0033935	-
M291T60	0.3562	6.93439e-09	4.11353e-05	8.07599e-07	0.000515606	1.9627	Lamb-15:Lamb-5	down	2,3-Dihydro-2,3-dihydroxy-9-phenyl-1H-phenalen-1-one	Benzenoids	Naphthalenes	HMDB0034688	-
M303T108	0.162823	9.96609e-13	4.11353e-05	1.9987e-09	0.000515606	3.32781	Lamb-15:Lamb-5	down	Benzo[a]pyrene-7,8-dihydrodiol-9,10-oxide	Benzenoids	Pyrenes	HMDB0062470	C14853
M303T94	0.235317	1.08585e-06	4.11353e-05	3.93386e-05	0.000515606	2.54588	Lamb-15:Lamb-5	down	Benzo[a]pyrene-7,8-dihydrodiol-9,10-oxide	Benzenoids	Pyrenes	HMDB0062470	C14853
M311T145	0.354972	7.16411e-06	4.11353e-05	0.000157886	0.000515606	2.24336	Lamb-15:Lamb-5	down	SULFADIMETHOXINE	Benzenoids	Benzene and substituted derivatives	HMDB0015621	NA
M319T60	0.338291	7.41529e-07	4.11353e-05	2.87369e-05	0.000515606	2.35585	Lamb-15:Lamb-5	down	Musanolone F	Benzenoids	Naphthalenes	HMDB0041451	-
M353T53	0.309542	1.05727e-05	4.11353e-05	0.000208388	0.000515606	2.03382	Lamb-15:Lamb-5	down	N4-ACETYLSULFADIMETHOXINE	Benzenoids	Benzene and substituted derivatives	NA	NA
M157T150	2.57495	0.000149156	0.000287947	0.00160823	0.00245214	1.98373	Lamb-15:Lamb-5	up	2,3-Methyleneglutaric acid	Lipids and lipid-like molecules	Fatty Acyls	HMDB0059731	-
M167T335	11.9506	0.00047756	4.11353e-05	0.00406255	0.000515606	3.11236	Lamb-15:Lamb-5	up	3-Hydroxy-p-mentha-1,8-dien-7-al	Lipids and lipid-like molecules	Prenol lipids	HMDB0041584	-
M195T227	6.88262	2.09452e-07	4.11353e-05	1.06343e-05	0.000515606	3.04336	Lamb-15:Lamb-5	up	7,8-Dehydro-3,4-dihydro-beta-ionol	Lipids and lipid-like molecules	Prenol lipids	HMDB0036184	-
M223T337	0.492568	6.08865e-05	0.000287947	0.000803342	0.00245214	1.51448	Lamb-15:Lamb-5	down	Sesquisabinene hydrate	Lipids and lipid-like molecules	Prenol lipids	HMDB0035199	-
M225T193	0.440831	0.000604203	0.00185109	0.00486638	0.0112924	1.39227	Lamb-15:Lamb-5	down	13-Oxo-9,11-tridecadienoic acid	Lipids and lipid-like molecules	Fatty Acyls	HMDB0034564	-
M258T53	0.472266	0.000123814	4.11353e-05	0.00140065	0.000515606	1.73656	Lamb-15:Lamb-5	down	SN-GLYCERO-3-PHOSPHOCHOLINE	Lipids and lipid-like molecules	Glycerophospholipids	HMDB0000086	C00670
M287T346	2.7668	0.00079406	0.00275607	0.00600372	0.0155918	1.48403	Lamb-15:Lamb-5	up	13-cis Retinol	Lipids and lipid-like molecules	Prenol lipids	HMDB0006221	C19962
M301T325	3.00183	6.79281e-11	4.11353e-05	3.22952e-08	0.000515606	2.41249	Lamb-15:Lamb-5	up	ALL-TRANS-RETINOIC ACID	Lipids and lipid-like molecules	Prenol lipids	HMDB0001852	C00777
M335T257	3.29203	0.00527465	0.00275607	0.0267636	0.0155918	1.88291	Lamb-15:Lamb-5	up	5,12-dihydroxy-6,8,10,14,17-eicosapentaenoic acid	Lipids and lipid-like molecules	Fatty Acyls	HMDB0062486	-
M389T189	0.208751	5.70389e-05	4.11353e-05	0.000765743	0.000515606	2.48493	Lamb-15:Lamb-5	down	Dihydroroseoside	Lipids and lipid-like molecules	Fatty Acyls	HMDB0040614	-
M436T435	0.460288	0.00365568	0.0106129	0.0199089	0.0456253	1.63034	Lamb-15:Lamb-5	down	Acylcarnitine 19:3	Lipids and lipid-like molecules	Fatty Acyls	-	-
M474T395	2.48886	8.38625e-06	4.11353e-05	0.000174286	0.000515606	2.10985	Lamb-15:Lamb-5	up	LysoDGTS 16:0	Lipids and lipid-like molecules	Glycerolipids	-	-
M649T430	2.81805	0.000628156	0.000493624	0.00503605	0.00381857	2.15105	Lamb-15:Lamb-5	up	TG 36:6; TG(12:2/12:2/12:2)	Lipids and lipid-like molecules	Glycerolipids	-	-
M927T460	0.434388	0.00725758	0.0244344	0.034207	0.0890967	1.56109	Lamb-15:Lamb-5	down	DGDG 34:6; DGDG(16:3/18:3)	Lipids and lipid-like molecules	Glycerolipids	-	-
M118T54	2.83735	0.000485613	8.22707e-05	0.00411361	0.000897926	2.24853	Lamb-15:Lamb-5	up	GLYCINE-BETAINE	NA	NA	NA	NA
M213T227	3.74868	0.000353333	0.000493624	0.00319193	0.00381857	2.17917	Lamb-15:Lamb-5	up	DELTA-TRIDECALACTONE	NA	NA	NA	NA
M289T163	0.256053	0.000124141	4.11353e-05	0.00140065	0.000515606	2.13007	Lamb-15:Lamb-5	down	DIAZOXON	NA	NA	NA	NA
M268T97	0.418202	0.00168597	0.00275607	0.0108983	0.0155918	1.90666	Lamb-15:Lamb-5	down	Adenosine	Nucleosides, nucleotides, and analogues	Purine nucleosides	HMDB0000050	C00212
M144T57	7.82364	1.32523e-08	4.11353e-05	1.28084e-06	0.000515606	3.50003	Lamb-15:Lamb-5	up	Proline betaine	Organic acids and derivatives	Carboxylic acids and derivatives	HMDB0004827	C10172
M148T53	2.23597	3.46815e-08	4.11353e-05	2.92858e-06	0.000515606	2.02989	Lamb-15:Lamb-5	up	GLUTAMIC ACID	Organic acids and derivatives	Carboxylic acids and derivatives	HMDB0000148	C00025
M162T54_2	2.76674	6.91711e-06	4.11353e-05	0.000154566	0.000515606	2.40824	Lamb-15:Lamb-5	up	CARNITINE	Organic nitrogen compounds	Organonitrogen compounds	HMDB0000062	C00318
M139T147	2.31106	1.22009e-05	4.11353e-05	0.000234714	0.000515606	2.12798	Lamb-15:Lamb-5	up	keratan sulfate II (core 2-linked), degradation product 1	Organic oxygen compounds	Organooxygen compounds	HMDB0062484	-
M207T194	0.322758	1.85752e-05	4.11353e-05	0.000326778	0.000515606	1.9684	Lamb-15:Lamb-5	down	Eremopetasinorone A	Organic oxygen compounds	Organooxygen compounds	HMDB0029669	-
M267T174	3.3199	0.000422783	0.000493624	0.00367848	0.00381857	2.3547	Lamb-15:Lamb-5	up	Sporol	Organoheterocyclic compounds	Dioxepanes	HMDB0037070	C09678
M314T266	3.0616	0.000737482	0.00185109	0.00566132	0.0112924	1.88271	Lamb-15:Lamb-5	up	Flunitrazepam	Organoheterocyclic compounds	Benzodiazepines	HMDB0015510	-
M377T184	0.399666	0.000130417	4.11353e-05	0.00145974	0.000515606	1.86953	Lamb-15:Lamb-5	down	(-)-RIBOFLAVIN	Organoheterocyclic compounds	Pteridines and derivatives	HMDB0000244	C00255
M607T418	2.56315	0.000435129	0.000493624	0.00376548	0.00381857	1.89067	Lamb-15:Lamb-5	up	Phaeophorbide b	Organoheterocyclic compounds	Tetrapyrroles and derivatives	HMDB0031149	-
M283T334	0.160524	0.00936648	0.0503085	0.0418596	0.154154	2.3324	Lamb-15:Lamb-5	down	Pseudobaptigenin	Phenylpropanoids and polyketides	Isoflavonoids	HMDB0036616	C10522
M287T227	0.407532	0.0037594	0.00563554	0.0204183	0.0277352	2.02968	Lamb-15:Lamb-5	down	LUTEOLIN	Phenylpropanoids and polyketides	Flavonoids	HMDB0005800	C01514
M291T181	0.267455	0.000486894	4.11353e-05	0.00411577	0.000515606	2.37519	Lamb-15:Lamb-5	down	Epicatechin	Phenylpropanoids and polyketides	Flavonoids	HMDB0001871	C09727
M337T58	0.230633	4.65172e-08	4.11353e-05	3.65844e-06	0.000515606	2.53091	Lamb-15:Lamb-5	down	Glabrone	Phenylpropanoids and polyketides	Isoflavonoids	HMDB0029533	-
M343T185	0.369915	0.000240299	0.000493624	0.00233376	0.00381857	2.02416	Lamb-15:Lamb-5	down	Zapotin	Phenylpropanoids and polyketides	Flavonoids	HMDB0029461	-
M449T227	0.283376	7.33843e-05	0.000164541	0.00092832	0.00156392	2.40898	Lamb-15:Lamb-5	down	CYANIDIN-3-GLUCOSIDE	Phenylpropanoids and polyketides	Flavonoids	HMDB0030684	C08604
M471T227	0.319629	7.2836e-05	0.000493624	0.00092451	0.00381857	2.51953	Lamb-15:Lamb-5	down	Astragalin	Phenylpropanoids and polyketides	Flavonoids	HMDB0037429	C12249
M567T344	2.18421	5.25846e-07	4.11353e-05	2.22018e-05	0.000515606	1.80416	Lamb-15:Lamb-5	up	Ginkgetin	Phenylpropanoids and polyketides	Flavonoids	HMDB0033762	C10048
M579T183	0.387568	0.00256613	0.00275607	0.0151104	0.0155918	1.59096	Lamb-15:Lamb-5	down	PROCYANIDIN B2	Phenylpropanoids and polyketides	Flavonoids	HMDB0033973	C17639

## Sheet: 25vs.5
ID	ratio	t.test_p.value	wilcox.test_p.value	t.test_p.value_BHcorrect	wilcox.test_p.value_BHcorrect	VIP	sample	regulated	MS2Metabolite	MS2superclass	MS2class	MS2hmd	MS2kegg
M138T55_2	14.781	7.48695e-11	4.11353e-05	1.17765e-08	0.000428555	2.8117	Lamb-25:Lamb-5	up	TRIGONELLINE	Alkaloids and derivatives	null	HMDB0000875	C01004
M107T131	0.485904	0.00526536	0.00275607	0.0242333	0.0140109	1.29559	Lamb-25:Lamb-5	down	Benzaldehyde	Benzenoids	Benzene and substituted derivatives	HMDB0006115	C00193
M107T189	0.210226	1.59751e-10	4.11353e-05	2.17208e-08	0.000428555	2.36107	Lamb-25:Lamb-5	down	Benzaldehyde	Benzenoids	Benzene and substituted derivatives	HMDB0006115	C00193
M107T239	0.410275	2.3362e-07	4.11353e-05	7.29222e-06	0.000428555	1.38884	Lamb-25:Lamb-5	down	Benzaldehyde	Benzenoids	Benzene and substituted derivatives	HMDB0006115	C00193
M107T251	0.298371	5.77718e-13	4.11353e-05	2.47516e-10	0.000428555	1.86321	Lamb-25:Lamb-5	down	Benzaldehyde	Benzenoids	Benzene and substituted derivatives	HMDB0006115	C00193
M121T147_2	0.480497	0.00259109	0.00399013	0.014098	0.0183959	1.26395	Lamb-25:Lamb-5	down	Phenylacetaldehyde	Benzenoids	Benzene and substituted derivatives	HMDB0006236	C00601
M139T55	0.221738	3.72325e-05	0.000493624	0.000456696	0.00340779	2.26148	Lamb-25:Lamb-5	down	Salicylic acid	Benzenoids	Benzene and substituted derivatives	HMDB0001895	C00805
M154T151	2.35704	0.00111283	0.000287947	0.00716465	0.00217506	1.45642	Lamb-25:Lamb-5	up	3-Hydroxyanthranilic acid	Benzenoids	Benzene and substituted derivatives	HMDB0001476	C00632
M179T135	0.328836	1.49433e-06	4.11353e-05	3.32987e-05	0.000428555	1.98883	Lamb-25:Lamb-5	down	4-HYDROXY-3-METHOXYCINNAMALDEHYDE	Benzenoids	Phenols	METPA0314	C02666
M181T309	2.24187	0.000255996	4.11353e-05	0.00217543	0.000428555	1.36502	Lamb-25:Lamb-5	up	Coniferyl alcohol	Benzenoids	Phenols	HMDB0012915	C00590
M273T97	0.0591693	1.34894e-21	4.11353e-05	1.08212e-17	0.000428555	3.30005	Lamb-25:Lamb-5	down	Anigorufone	Benzenoids	Naphthalenes	HMDB0033935	-
M291T60	0.175383	8.43025e-10	4.11353e-05	8.24725e-08	0.000428555	2.55521	Lamb-25:Lamb-5	down	2,3-Dihydro-2,3-dihydroxy-9-phenyl-1H-phenalen-1-one	Benzenoids	Naphthalenes	HMDB0034688	-
M303T108	0.307795	2.25494e-05	4.11353e-05	0.0002985	0.000428555	1.75334	Lamb-25:Lamb-5	down	Benzo[a]pyrene-7,8-dihydrodiol-9,10-oxide	Benzenoids	Pyrenes	HMDB0062470	C14853
M303T239	2.02273	7.07691e-08	4.11353e-05	2.71631e-06	0.000428555	1.4881	Lamb-25:Lamb-5	up	Dibenzo[a,l]pyrene	Benzenoids	Pyrenes	HMDB0060116	-
M303T94	0.104442	2.9098e-11	4.11353e-05	5.55772e-09	0.000428555	2.88031	Lamb-25:Lamb-5	down	Benzo[a]pyrene-7,8-dihydrodiol-9,10-oxide	Benzenoids	Pyrenes	HMDB0062470	C14853
M307T204	0.358775	0.000262779	0.000493624	0.00222599	0.00340779	1.6641	Lamb-25:Lamb-5	down	(1aalpha,2beta,3alpha,11calpha)-1a,2,3,11c-Tetrahydro-6,11-dimethylbenzo[6,7]phenanthro[3,4-b]oxirene-2,3-diol	Benzenoids	Phenanthrenes and derivatives	HMDB0062223	C19559
M311T145	0.311696	6.21771e-07	4.11353e-05	1.60898e-05	0.000428555	1.95255	Lamb-25:Lamb-5	down	SULFADIMETHOXINE	Benzenoids	Benzene and substituted derivatives	HMDB0015621	NA
M319T60	0.273064	7.25104e-07	4.11353e-05	1.82344e-05	0.000428555	2.14788	Lamb-25:Lamb-5	down	Musanolone F	Benzenoids	Naphthalenes	HMDB0041451	-
M347T146	0.329149	1.28628e-05	4.11353e-05	0.000187952	0.000428555	2.06049	Lamb-25:Lamb-5	down	9-(3,4-Dimethoxyphenyl)-2-methoxy-1H-phenalen-1-one	Benzenoids	Naphthalenes	HMDB0034692	-
M353T108	0.343042	0.000163455	0.000287947	0.00151238	0.00217506	1.70025	Lamb-25:Lamb-5	down	N4-ACETYLSULFADIMETHOXINE	Benzenoids	Benzene and substituted derivatives	NA	NA
M353T53	0.133904	8.50458e-08	4.11353e-05	3.18803e-06	0.000428555	2.82221	Lamb-25:Lamb-5	down	N4-ACETYLSULFADIMETHOXINE	Benzenoids	Benzene and substituted derivatives	NA	NA
M143T102	89.6376	0.00259915	0.000493624	0.0141172	0.00340779	2.54229	Lamb-25:Lamb-5	up	2,3-Methylenesuccinic acid	Lipids and lipid-like molecules	Fatty Acyls	HMDB0059762	-
M157T150	2.83582	7.65971e-06	4.11353e-05	0.000122892	0.000428555	1.71327	Lamb-25:Lamb-5	up	2,3-Methyleneglutaric acid	Lipids and lipid-like molecules	Fatty Acyls	HMDB0059731	-
M167T335	8.0049	9.87474e-06	4.11353e-05	0.000150886	0.000428555	2.26372	Lamb-25:Lamb-5	up	3-Hydroxy-p-mentha-1,8-dien-7-al	Lipids and lipid-like molecules	Prenol lipids	HMDB0041584	-
M203T389	2.73509	0.00316925	0.00399013	0.0164293	0.0183959	1.57255	Lamb-25:Lamb-5	up	alpha-Curcumene	Lipids and lipid-like molecules	Prenol lipids	HMDB0059878	-
M204T64	2.97352	8.9907e-06	4.11353e-05	0.000140318	0.000428555	1.92322	Lamb-25:Lamb-5	up	O-ACETYL-L-CARNITINE	Lipids and lipid-like molecules	Fatty Acyls	HMDB0000201	C02571
M219T391	2.74034	3.33108e-05	0.000164541	0.000414293	0.00139825	1.69831	Lamb-25:Lamb-5	up	beta-Sinensal	Lipids and lipid-like molecules	Prenol lipids	HMDB0035643	C09730
M225T162	0.329278	0.00113174	0.000493624	0.00725148	0.00340779	1.75677	Lamb-25:Lamb-5	down	13-Oxo-9,11-tridecadienoic acid	Lipids and lipid-like molecules	Fatty Acyls	HMDB0034564	-
M225T193	0.152479	1.66164e-07	4.11353e-05	5.48521e-06	0.000428555	2.37696	Lamb-25:Lamb-5	down	13-Oxo-9,11-tridecadienoic acid	Lipids and lipid-like molecules	Fatty Acyls	HMDB0034564	-
M237T298	2.78186	3.6835e-06	4.11353e-05	6.87186e-05	0.000428555	1.9861	Lamb-25:Lamb-5	up	(2E,6E)-1-Hydroxy-2,6,10-farnesatrien-9-one	Lipids and lipid-like molecules	Prenol lipids	HMDB0030891	-
M249T256	2.46937	0.00360434	0.00275607	0.0181052	0.0140109	1.48001	Lamb-25:Lamb-5	up	Glechomafuran	Lipids and lipid-like molecules	Prenol lipids	HMDB0036772	-
M255T380	3.04594	5.49462e-05	8.22707e-05	0.000623449	0.000778273	1.84311	Lamb-25:Lamb-5	up	Citronellyl hexanoate	Lipids and lipid-like molecules	Fatty Acyls	HMDB0038958	-
M271T434	0.477759	0.00192298	0.00563554	0.0111299	0.0245297	1.32797	Lamb-25:Lamb-5	down	ar-Artemisene	Lipids and lipid-like molecules	Prenol lipids	HMDB0039155	-
M285T375	3.0831	0.000322549	0.000781571	0.0026376	0.00499583	1.82482	Lamb-25:Lamb-5	up	Retinal	Lipids and lipid-like molecules	Prenol lipids	HMDB0001358	C00376
M287T346	9.05342	0.00364538	0.00399013	0.0182428	0.0183959	2.08687	Lamb-25:Lamb-5	up	13-cis Retinol	Lipids and lipid-like molecules	Prenol lipids	HMDB0006221	C19962
M289T434	0.484392	0.00750288	0.0399835	0.0319734	0.116976	1.22911	Lamb-25:Lamb-5	down	All-trans-13,14-dihydroretinol	Lipids and lipid-like molecules	Prenol lipids	HMDB0011618	C15492
M301T325	3.30705	5.98919e-06	4.11353e-05	0.000100935	0.000428555	1.91614	Lamb-25:Lamb-5	up	ALL-TRANS-RETINOIC ACID	Lipids and lipid-like molecules	Prenol lipids	HMDB0001852	C00777
M335T257	3.67459	4.06062e-05	0.000287947	0.000494299	0.00217506	1.83686	Lamb-25:Lamb-5	up	5,12-dihydroxy-6,8,10,14,17-eicosapentaenoic acid	Lipids and lipid-like molecules	Fatty Acyls	HMDB0062486	-
M347T311	2.56964	6.74886e-05	4.11353e-05	0.000734591	0.000428555	1.55288	Lamb-25:Lamb-5	up	Gibberellin A64	Lipids and lipid-like molecules	Prenol lipids	HMDB0036894	-
M389T189	0.108422	1.16797e-06	4.11353e-05	2.68465e-05	0.000428555	2.67626	Lamb-25:Lamb-5	down	Dihydroroseoside	Lipids and lipid-like molecules	Fatty Acyls	HMDB0040614	-
M474T395	2.20402	0.0021193	0.00399013	0.0119995	0.0183959	1.28999	Lamb-25:Lamb-5	up	LysoDGTS 16:0	Lipids and lipid-like molecules	Glycerolipids	-	-
M927T460	0.384583	0.00344028	0.00275607	0.0175336	0.0140109	1.49709	Lamb-25:Lamb-5	down	DGDG 34:6; DGDG(16:3/18:3)	Lipids and lipid-like molecules	Glycerolipids	-	-
M955T484	0.474345	0.00529769	0.000493624	0.0243542	0.00340779	1.58976	Lamb-25:Lamb-5	down	DGDG 36:6; DGDG(18:3/18:3)	Lipids and lipid-like molecules	Glycerolipids	-	-
M118T54	5.69094	2.21259e-05	4.11353e-05	0.000295331	0.000428555	2.73708	Lamb-25:Lamb-5	up	GLYCINE-BETAINE	NA	NA	NA	NA
M149T245	2.01473	0.000286662	0.000287947	0.00238054	0.00217506	1.24812	Lamb-25:Lamb-5	up	(S)-(+)-CITRAMAILC ACID	NA	NA	NA	NA
M247T267	2.1125	0.0055205	0.0106129	0.0251622	0.0415099	1.20645	Lamb-25:Lamb-5	up	SANTONIN	NA	NA	NA	NA
M289T141	0.186239	1.22083e-09	4.11353e-05	1.07621e-07	0.000428555	2.21669	Lamb-25:Lamb-5	down	DIAZOXON	NA	NA	NA	NA
M289T163	0.150857	3.65409e-06	4.11353e-05	6.84887e-05	0.000428555	2.44788	Lamb-25:Lamb-5	down	DIAZOXON	NA	NA	NA	NA
M268T97	0.409126	0.00054931	0.000493624	0.00403901	0.00340779	1.34964	Lamb-25:Lamb-5	down	Adenosine	Nucleosides, nucleotides, and analogues	Purine nucleosides	HMDB0000050	C00212
M116T55	3.07768	2.50788e-05	4.11353e-05	0.000323443	0.000428555	1.86169	Lamb-25:Lamb-5	up	PROLINE	Organic acids and derivatives	Carboxylic acids and derivatives	HMDB0000162	C00148
M132T105	2.515	0.000874076	4.11353e-05	0.00590719	0.000428555	1.65073	Lamb-25:Lamb-5	up	LEUCINE	Organic acids and derivatives	Carboxylic acids and derivatives	HMDB0000687	C00123
M144T57	8.15625	9.64471e-09	4.11353e-05	5.15799e-07	0.000428555	2.794	Lamb-25:Lamb-5	up	Proline betaine	Organic acids and derivatives	Carboxylic acids and derivatives	HMDB0004827	C10172
M148T53	2.3054	6.15863e-05	8.22707e-05	0.000686399	0.000778273	1.52899	Lamb-25:Lamb-5	up	GLUTAMIC ACID	Organic acids and derivatives	Carboxylic acids and derivatives	HMDB0000148	C00025
M166T146	2.36896	0.000126706	4.11353e-05	0.00123354	0.000428555	1.39905	Lamb-25:Lamb-5	up	PHENYLALANINE	Organic acids and derivatives	Carboxylic acids and derivatives	HMDB0000159	C00079
M175T50	3.43131	0.0034469	0.00563554	0.0175451	0.0245297	1.68084	Lamb-25:Lamb-5	up	ARGININE	Organic acids and derivatives	Carboxylic acids and derivatives	HMDB0000517	C00062
M220T153	4.68825	9.73797e-05	0.00123406	0.000998952	0.00726312	2.12269	Lamb-25:Lamb-5	up	PANTOTHENATE	Organic acids and derivatives	Carboxylic acids and derivatives	HMDB0000210	C00864
M104T52	2.86668	2.63535e-06	4.11353e-05	5.24584e-05	0.000428555	1.82182	Lamb-25:Lamb-5	up	CHOLINE	Organic nitrogen compounds	Organonitrogen compounds	HMDB0000097	C00114
M162T54_2	2.40333	6.92857e-05	8.22707e-05	0.000751094	0.000778273	1.5702	Lamb-25:Lamb-5	up	CARNITINE	Organic nitrogen compounds	Organonitrogen compounds	HMDB0000062	C00318
M207T194	0.144985	2.6834e-06	4.11353e-05	5.32827e-05	0.000428555	2.57799	Lamb-25:Lamb-5	down	Eremopetasinorone A	Organic oxygen compounds	Organooxygen compounds	HMDB0029669	-
M221T287	2.19034	6.87537e-07	4.11353e-05	1.74539e-05	0.000428555	1.74214	Lamb-25:Lamb-5	up	(6Z,9Z,12Z)-6,9,12-Pentadecatrien-2-one	Organic oxygen compounds	Organooxygen compounds	HMDB0039532	-
M331T177	0.498542	0.000152752	0.000164541	0.00142984	0.00139825	1.32286	Lamb-25:Lamb-5	down	BIFLORIN	Organic oxygen compounds	Organooxygen compounds	HMDB0002336	C08996
M368T151	0.245166	0.000876437	0.00399013	0.00591817	0.0183959	1.8111	Lamb-25:Lamb-5	down	Xanthurenate-8-O-beta-D-glucoside	Organic oxygen compounds	Organooxygen compounds	HMDB0013118	-
M267T174	2.40623	0.0016749	0.00399013	0.00997481	0.0183959	1.38659	Lamb-25:Lamb-5	up	Sporol	Organoheterocyclic compounds	Dioxepanes	HMDB0037070	C09678
M314T266	0.232245	7.22516e-05	4.11353e-05	0.00077487	0.000428555	1.69777	Lamb-25:Lamb-5	down	Flunitrazepam	Organoheterocyclic compounds	Benzodiazepines	HMDB0015510	-
M349T58	0.474482	1.40937e-06	4.11353e-05	3.15809e-05	0.000428555	1.49278	Lamb-25:Lamb-5	down	Riboflavin reduced	Organoheterocyclic compounds	Pteridines and derivatives	HMDB0001557	C01007
M377T184	0.238919	7.36412e-07	4.11353e-05	1.84609e-05	0.000428555	2.23191	Lamb-25:Lamb-5	down	(-)-RIBOFLAVIN	Organoheterocyclic compounds	Pteridines and derivatives	HMDB0000244	C00255
M283T334	0.167423	0.0107223	0.0770053	0.0426234	0.189432	1.75538	Lamb-25:Lamb-5	down	Pseudobaptigenin	Phenylpropanoids and polyketides	Isoflavonoids	HMDB0036616	C10522
M287T227	0.394417	0.00431636	0.0141917	0.0208464	0.0520319	1.52382	Lamb-25:Lamb-5	down	LUTEOLIN	Phenylpropanoids and polyketides	Flavonoids	HMDB0005800	C01514
M337T54	0.393894	7.37487e-09	4.11353e-05	4.28705e-07	0.000428555	1.68575	Lamb-25:Lamb-5	down	Glabrone	Phenylpropanoids and polyketides	Isoflavonoids	HMDB0029533	-
M337T58	0.118878	1.84536e-06	4.11353e-05	3.9242e-05	0.000428555	2.91487	Lamb-25:Lamb-5	down	Glabrone	Phenylpropanoids and polyketides	Isoflavonoids	HMDB0029533	-
M343T185	0.421637	0.00083213	0.000781571	0.00568599	0.00499583	1.31671	Lamb-25:Lamb-5	down	Zapotin	Phenylpropanoids and polyketides	Flavonoids	HMDB0029461	-
M449T227	0.215327	4.02783e-06	4.11353e-05	7.33272e-05	0.000428555	2.11607	Lamb-25:Lamb-5	down	CYANIDIN-3-GLUCOSIDE	Phenylpropanoids and polyketides	Flavonoids	HMDB0030684	C08604
M471T227	0.456146	0.000808144	0.00275607	0.00555997	0.0140109	1.20406	Lamb-25:Lamb-5	down	Astragalin	Phenylpropanoids and polyketides	Flavonoids	HMDB0037429	C12249

## Sheet: 35vs.5
ID	ratio	t.test_p.value	wilcox.test_p.value	t.test_p.value_BHcorrect	wilcox.test_p.value_BHcorrect	VIP	sample	regulated	MS2Metabolite	MS2superclass	MS2class	MS2hmd	MS2kegg
M104T52	3.10435	5.9884e-07	4.11353e-05	2.32056e-05	0.000372447	2.04223	Lamb-35:Lamb-5	up	CHOLINE	Organic nitrogen compounds	Organonitrogen compounds	HMDB0000097	C00114
M107T189	0.277256	1.60854e-05	4.11353e-05	0.000238516	0.000372447	2.16998	Lamb-35:Lamb-5	down	Benzaldehyde	Benzenoids	Benzene and substituted derivatives	HMDB0006115	C00193
M107T239	0.358913	0.0019162	8.22707e-05	0.00928247	0.000642624	2.15454	Lamb-35:Lamb-5	down	Benzaldehyde	Benzenoids	Benzene and substituted derivatives	HMDB0006115	C00193
M107T251	0.22291	1.11908e-05	4.11353e-05	0.000184795	0.000372447	2.53095	Lamb-35:Lamb-5	down	Benzaldehyde	Benzenoids	Benzene and substituted derivatives	HMDB0006115	C00193
M111T59	2.03398	0.000186128	0.00123406	0.00149611	0.00620278	1.14356	Lamb-35:Lamb-5	up	Hydroquinone	Benzenoids	Phenols	HMDB0002434	C00530
M116T55	2.68527	6.13404e-05	4.11353e-05	0.000634114	0.000372447	1.70982	Lamb-35:Lamb-5	up	PROLINE	Organic acids and derivatives	Carboxylic acids and derivatives	HMDB0000162	C00148
M118T54	2.32182	0.001727	4.11353e-05	0.00856272	0.000372447	1.49588	Lamb-35:Lamb-5	up	GLYCINE-BETAINE	NA	NA	NA	NA
M121T147_2	0.497405	0.00442433	0.00777458	0.0179797	0.0283877	1.27367	Lamb-35:Lamb-5	down	Phenylacetaldehyde	Benzenoids	Benzene and substituted derivatives	HMDB0006236	C00601
M132T105	2.27036	0.00147043	4.11353e-05	0.00753725	0.000372447	1.58648	Lamb-35:Lamb-5	up	LEUCINE	Organic acids and derivatives	Carboxylic acids and derivatives	HMDB0000687	C00123
M135T200	2.07098	0.00480722	0.000781571	0.019072	0.00429142	1.43803	Lamb-35:Lamb-5	up	Phthalide	Organoheterocyclic compounds	Isobenzofurans	HMDB0032469	C09921
M135T249_2	2.72019	0.000764272	0.00275607	0.00443632	0.0121613	1.84408	Lamb-35:Lamb-5	up	4-Ethyl-o-xylene	Benzenoids	Benzene and substituted derivatives	HMDB0059832	-
M136T88	2.01824	0.00176846	0.00399013	0.00873559	0.0162234	1.27773	Lamb-35:Lamb-5	up	Adenine	Organoheterocyclic compounds	Imidazopyrimidines	HMDB0000034	C00147
M138T55_2	36.6754	1.24354e-14	4.11353e-05	9.97568e-11	0.000372447	3.89914	Lamb-35:Lamb-5	up	TRIGONELLINE	Alkaloids and derivatives	null	HMDB0000875	C01004
M139T147	2.01199	8.58694e-07	4.11353e-05	2.99497e-05	0.000372447	1.45354	Lamb-35:Lamb-5	up	keratan sulfate II (core 2-linked), degradation product 1	Organic oxygen compounds	Organooxygen compounds	HMDB0062484	-
M139T55	0.29098	4.1337e-08	4.11353e-05	3.99525e-06	0.000372447	1.63675	Lamb-35:Lamb-5	down	Salicylic acid	Benzenoids	Benzene and substituted derivatives	HMDB0001895	C00805
M139T60	2.69633	0.000114117	0.00123406	0.00102859	0.00620278	1.28319	Lamb-35:Lamb-5	up	Salicylic acid	Benzenoids	Benzene and substituted derivatives	HMDB0001895	C00805
M143T102	166.006	0.00325123	0.00563554	0.0140828	0.0215791	2.97066	Lamb-35:Lamb-5	up	2,3-Methylenesuccinic acid	Lipids and lipid-like molecules	Fatty Acyls	HMDB0059762	-
M144T57	5.62943	4.88243e-08	4.11353e-05	4.29627e-06	0.000372447	2.35416	Lamb-35:Lamb-5	up	Proline betaine	Organic acids and derivatives	Carboxylic acids and derivatives	HMDB0004827	C10172
M148T53	2.40599	2.93531e-06	4.11353e-05	6.8851e-05	0.000372447	1.71159	Lamb-35:Lamb-5	up	GLUTAMIC ACID	Organic acids and derivatives	Carboxylic acids and derivatives	HMDB0000148	C00025
M149T245	2.14073	0.0011491	0.00185109	0.00616596	0.00875041	1.31894	Lamb-35:Lamb-5	up	(S)-(+)-CITRAMAILC ACID	NA	NA	NA	NA
M153T249	4.07648	0.00191604	0.00185109	0.00928247	0.00875041	2.02137	Lamb-35:Lamb-5	up	xi-p-Mentha-3,8-dien-1-ol	Lipids and lipid-like molecules	Prenol lipids	HMDB0037302	-
M154T151	2.21884	2.60317e-06	4.11353e-05	6.32504e-05	0.000372447	1.53156	Lamb-35:Lamb-5	up	3-Hydroxyanthranilic acid	Benzenoids	Benzene and substituted derivatives	HMDB0001476	C00632
M157T150	2.59843	0.000509881	0.00123406	0.00324624	0.00620278	1.54803	Lamb-35:Lamb-5	up	2,3-Methyleneglutaric acid	Lipids and lipid-like molecules	Fatty Acyls	HMDB0059731	-
M161T200	2.00946	0.00669019	0.000493624	0.0249506	0.00293105	1.39284	Lamb-35:Lamb-5	up	Naphthalene-1,2-diol	Benzenoids	Naphthalenes	HMDB0060497	-
M163T146	0.078375	0.00349139	0.00275607	0.0149217	0.0121613	2.39141	Lamb-35:Lamb-5	down	Methyl cinnamate	Phenylpropanoids and polyketides	Cinnamic acids and derivatives	HMDB0033833	-
M163T232	3.1541	0.00257714	0.0244344	0.0117599	0.0720105	2.0007	Lamb-35:Lamb-5	up	Umbelliferone	Phenylpropanoids and polyketides	Coumarins and derivatives	HMDB0029865	C09315
M166T146	2.87153	2.56641e-05	4.11353e-05	0.000334196	0.000372447	1.83209	Lamb-35:Lamb-5	up	PHENYLALANINE	Organic acids and derivatives	Carboxylic acids and derivatives	HMDB0000159	C00079
M170T92	2.57213	0.000786506	0.00399013	0.00454564	0.0162234	1.62976	Lamb-35:Lamb-5	up	Pyridoxine	Organoheterocyclic compounds	Pyridines and derivatives	HMDB0000239	C00314
M179T135	0.371763	1.81053e-07	4.11353e-05	1.03007e-05	0.000372447	1.75595	Lamb-35:Lamb-5	down	4-HYDROXY-3-METHOXYCINNAMALDEHYDE	Benzenoids	Phenols	METPA0314	C02666
M180T53	0.431897	8.18353e-07	4.11353e-05	2.892e-05	0.000372447	1.87936	Lamb-35:Lamb-5	down	3-Hydroxymethylglutaric acid	Lipids and lipid-like molecules	Fatty Acyls	HMDB0000355	C03761
M183T53	0.46528	1.28687e-09	4.11353e-05	3.22601e-07	0.000372447	1.46908	Lamb-35:Lamb-5	down	2-Methyl-4-propyl-1,3-oxathiane	Organoheterocyclic compounds	Oxathianes	HMDB0031572	-
M197T197	2.57401	0.0016669	0.00185109	0.00832099	0.00875041	1.40083	Lamb-35:Lamb-5	up	3-(3,4-Dihydroxyphenyl)-2-methylpropionic acid	Phenylpropanoids and polyketides	Phenylpropanoic acids	HMDB0060735	-
M207T194	0.223048	0.000371919	4.11353e-05	0.00254785	0.000372447	2.47102	Lamb-35:Lamb-5	down	Eremopetasinorone A	Organic oxygen compounds	Organooxygen compounds	HMDB0029669	-
M211T248	2.98216	0.000256967	0.000781571	0.00191401	0.00429142	1.96445	Lamb-35:Lamb-5	up	Naphazoline	Benzenoids	Naphthalenes	HMDB0015656	-
M220T153	4.85183	1.55608e-08	4.11353e-05	2.04637e-06	0.000372447	2.34436	Lamb-35:Lamb-5	up	PANTOTHENATE	Organic acids and derivatives	Carboxylic acids and derivatives	HMDB0000210	C00864
M225T162	0.355279	0.000692953	0.000781571	0.00409946	0.00429142	1.57671	Lamb-35:Lamb-5	down	13-Oxo-9,11-tridecadienoic acid	Lipids and lipid-like molecules	Fatty Acyls	HMDB0034564	-
M225T193	0.284391	0.000181159	0.000493624	0.00146391	0.00293105	1.88993	Lamb-35:Lamb-5	down	13-Oxo-9,11-tridecadienoic acid	Lipids and lipid-like molecules	Fatty Acyls	HMDB0034564	-
M233T53	2.23635	2.3646e-06	4.11353e-05	5.9093e-05	0.000372447	1.65014	Lamb-35:Lamb-5	up	Sampangine	Alkaloids and derivatives	1-azaoxoaporphines	HMDB0034291	-
M267T174	2.20889	0.00041504	0.00123406	0.00275389	0.00620278	1.33452	Lamb-35:Lamb-5	up	Sporol	Organoheterocyclic compounds	Dioxepanes	HMDB0037070	C09678
M273T97	0.108045	2.32578e-07	4.11353e-05	1.26064e-05	0.000372447	2.76084	Lamb-35:Lamb-5	down	Anigorufone	Benzenoids	Naphthalenes	HMDB0033935	-
M283T334	0.12527	0.00373489	0.00185109	0.015703	0.00875041	2.16465	Lamb-35:Lamb-5	down	Pseudobaptigenin	Phenylpropanoids and polyketides	Isoflavonoids	HMDB0036616	C10522
M284T98	0.489029	7.98236e-05	4.11353e-05	0.000780909	0.000372447	1.47995	Lamb-35:Lamb-5	down	Guanosine	Nucleosides, nucleotides, and analogues	Purine nucleosides	HMDB0000133	C00387
M289T141	0.246311	0.000432183	4.11353e-05	0.00283018	0.000372447	2.32412	Lamb-35:Lamb-5	down	DIAZOXON	NA	NA	NA	NA
M289T163	0.169259	1.33535e-05	4.11353e-05	0.0002076	0.000372447	2.40486	Lamb-35:Lamb-5	down	DIAZOXON	NA	NA	NA	NA
M291T60	0.258498	1.68639e-05	4.11353e-05	0.000247769	0.000372447	2.15726	Lamb-35:Lamb-5	down	2,3-Dihydro-2,3-dihydroxy-9-phenyl-1H-phenalen-1-one	Benzenoids	Naphthalenes	HMDB0034688	-
M301T296	0.366084	0.000215192	0.000287947	0.00166628	0.00188104	1.5424	Lamb-35:Lamb-5	down	Chrysoeriol	Phenylpropanoids and polyketides	Flavonoids	HMDB0030667	C04293
M303T108	0.159362	3.06378e-11	4.11353e-05	2.23433e-08	0.000372447	2.66391	Lamb-35:Lamb-5	down	Benzo[a]pyrene-7,8-dihydrodiol-9,10-oxide	Benzenoids	Pyrenes	HMDB0062470	C14853
M303T94	0.133089	4.18162e-10	4.11353e-05	1.56983e-07	0.000372447	2.69222	Lamb-35:Lamb-5	down	Benzo[a]pyrene-7,8-dihydrodiol-9,10-oxide	Benzenoids	Pyrenes	HMDB0062470	C14853
M307T204	0.283622	3.56948e-05	4.11353e-05	0.000426107	0.000372447	2.04906	Lamb-35:Lamb-5	down	(1aalpha,2beta,3alpha,11calpha)-1a,2,3,11c-Tetrahydro-6,11-dimethylbenzo[6,7]phenanthro[3,4-b]oxirene-2,3-diol	Benzenoids	Phenanthrenes and derivatives	HMDB0062223	C19559
M311T145	0.284277	4.84772e-07	4.11353e-05	2.08143e-05	0.000372447	2.15982	Lamb-35:Lamb-5	down	SULFADIMETHOXINE	Benzenoids	Benzene and substituted derivatives	HMDB0015621	NA
M317T245	0.306886	0.00558033	0.0141917	0.0215115	0.0462224	1.44717	Lamb-35:Lamb-5	down	rac-5,6-Epoxy-retinoate	Lipids and lipid-like molecules	Prenol lipids	HMDB0060093	-
M319T60	0.274421	6.15174e-08	4.11353e-05	5.02499e-06	0.000372447	2.18036	Lamb-35:Lamb-5	down	Musanolone F	Benzenoids	Naphthalenes	HMDB0041451	-
M331T177	0.389911	4.67565e-05	4.11353e-05	0.000520945	0.000372447	1.8294	Lamb-35:Lamb-5	down	BIFLORIN	Organic oxygen compounds	Organooxygen compounds	HMDB0002336	C08996
M335T257	2.14409	2.58082e-05	8.22707e-05	0.000334464	0.000642624	1.19161	Lamb-35:Lamb-5	up	5,12-dihydroxy-6,8,10,14,17-eicosapentaenoic acid	Lipids and lipid-like molecules	Fatty Acyls	HMDB0062486	-
M337T54	0.356647	3.13135e-07	4.11353e-05	1.52241e-05	0.000372447	1.96745	Lamb-35:Lamb-5	down	Glabrone	Phenylpropanoids and polyketides	Isoflavonoids	HMDB0029533	-
M337T58	0.365326	0.000201787	4.11353e-05	0.00158856	0.000372447	1.49001	Lamb-35:Lamb-5	down	Glabrone	Phenylpropanoids and polyketides	Isoflavonoids	HMDB0029533	-
M343T185	0.286754	2.21075e-05	8.22707e-05	0.00030022	0.000642624	2.03769	Lamb-35:Lamb-5	down	Zapotin	Phenylpropanoids and polyketides	Flavonoids	HMDB0029461	-
M347T146	0.404529	1.29684e-06	4.11353e-05	3.92575e-05	0.000372447	1.68298	Lamb-35:Lamb-5	down	9-(3,4-Dimethoxyphenyl)-2-methoxy-1H-phenalen-1-one	Benzenoids	Naphthalenes	HMDB0034692	-
M349T58	0.446541	3.65235e-05	4.11353e-05	0.00043342	0.000372447	1.72629	Lamb-35:Lamb-5	down	Riboflavin reduced	Organoheterocyclic compounds	Pteridines and derivatives	HMDB0001557	C01007
M353T108	0.353325	0.000154243	0.000287947	0.00128488	0.00188104	1.66204	Lamb-35:Lamb-5	down	N4-ACETYLSULFADIMETHOXINE	Benzenoids	Benzene and substituted derivatives	NA	NA
M353T53	0.421788	0.000237047	8.22707e-05	0.00179734	0.000642624	1.19649	Lamb-35:Lamb-5	down	N4-ACETYLSULFADIMETHOXINE	Benzenoids	Benzene and substituted derivatives	NA	NA
M360T53	0.356327	7.68069e-10	4.11353e-05	2.28202e-07	0.000372447	2.06352	Lamb-35:Lamb-5	down	Trehalose	Organic oxygen compounds	Organooxygen compounds	HMDB0000975	C01083
M365T54	0.367557	9.94566e-07	4.11353e-05	3.26179e-05	0.000372447	2.08519	Lamb-35:Lamb-5	down	Gerberinol	Phenylpropanoids and polyketides	Coumarins and derivatives	HMDB0033304	-
M368T151	0.311696	0.00416666	0.0106129	0.0172028	0.0363522	1.48305	Lamb-35:Lamb-5	down	Xanthurenate-8-O-beta-D-glucoside	Organic oxygen compounds	Organooxygen compounds	HMDB0013118	-
M377T184	0.292363	3.8162e-06	4.11353e-05	8.34157e-05	0.000372447	1.92147	Lamb-35:Lamb-5	down	(-)-RIBOFLAVIN	Organoheterocyclic compounds	Pteridines and derivatives	HMDB0000244	C00255
M389T189	0.144222	0.000126717	4.11353e-05	0.00110381	0.000372447	2.71028	Lamb-35:Lamb-5	down	Dihydroroseoside	Lipids and lipid-like molecules	Fatty Acyls	HMDB0040614	-
M471T227	0.408986	0.000313911	0.000781571	0.00224139	0.00429142	1.47282	Lamb-35:Lamb-5	down	Astragalin	Phenylpropanoids and polyketides	Flavonoids	HMDB0037429	C12249
M474T395	2.35239	1.17603e-07	4.11353e-05	7.64297e-06	0.000372447	1.61472	Lamb-35:Lamb-5	up	LysoDGTS 16:0	Lipids and lipid-like molecules	Glycerolipids	-	-
M553T329	0.492812	6.98911e-06	4.11353e-05	0.000129784	0.000372447	1.50896	Lamb-35:Lamb-5	down	Bilobetin	Phenylpropanoids and polyketides	Flavonoids	HMDB0030833	-
M567T357	0.31199	0.000291932	0.00123406	0.00211679	0.00620278	1.78553	Lamb-35:Lamb-5	down	Ginkgetin	Phenylpropanoids and polyketides	Flavonoids	HMDB0033762	C10048
M589T465	0.485992	1.19197e-05	4.11353e-05	0.000193514	0.000372447	1.41129	Lamb-35:Lamb-5	down	DG(16:0/18:4(6Z,9Z,12Z,15Z)/0:0)	Lipids and lipid-like molecules	Fatty Acyls	HMDB0007106	-
M607T418	4.68719	1.67909e-05	4.11353e-05	0.00024715	0.000372447	2.33789	Lamb-35:Lamb-5	up	Phaeophorbide b	Organoheterocyclic compounds	Tetrapyrroles and derivatives	HMDB0031149	-
M955T484	0.439398	1.39287e-05	4.11353e-05	0.000214465	0.000372447	1.43472	Lamb-35:Lamb-5	down	DGDG 36:6; DGDG(18:3/18:3)	Lipids and lipid-like molecules	Glycerolipids	-	-

## Sheet: 25vs.15
ID	ratio	t.test_p.value	wilcox.test_p.value	t.test_p.value_BHcorrect	wilcox.test_p.value_BHcorrect	VIP	sample	regulated	MS2Metabolite	MS2superclass	MS2class	MS2hmd	MS2kegg
M116T55	2.84943	8.79687e-06	4.11353e-05	0.000458237	0.00102481	2.20935	Lamb-25:Lamb-15	up	PROLINE	Organic acids and derivatives	Carboxylic acids and derivatives	HMDB0000162	C00148
M118T54	2.00572	1.30808e-05	4.11353e-05	0.000619645	0.00102481	1.39677	Lamb-25:Lamb-15	up	GLYCINE-BETAINE	NA	NA	NA	NA
M132T105	2.64116	1.07693e-05	4.11353e-05	0.000533279	0.00102481	2.08005	Lamb-25:Lamb-15	up	LEUCINE	Organic acids and derivatives	Carboxylic acids and derivatives	HMDB0000687	C00123
M136T88	2.01438	0.000754762	0.00185109	0.0108757	0.0173272	1.67112	Lamb-25:Lamb-15	up	Adenine	Organoheterocyclic compounds	Imidazopyrimidines	HMDB0000034	C00147
M143T102	76.4287	0.00242828	0.000493624	0.0247204	0.00648094	3.54414	Lamb-25:Lamb-15	up	2,3-Methylenesuccinic acid	Lipids and lipid-like molecules	Fatty Acyls	HMDB0059762	-
M166T146	2.94328	1.50353e-06	4.11353e-05	0.000136687	0.00102481	2.30053	Lamb-25:Lamb-15	up	PHENYLALANINE	Organic acids and derivatives	Carboxylic acids and derivatives	HMDB0000159	C00079
M170T66	2.45484	0.00382561	0.00275607	0.0336791	0.0233465	1.96726	Lamb-25:Lamb-15	up	PYRIDOXINE	Organoheterocyclic compounds	Pyridines and derivatives	HMDB0000239	C00314
M195T227	0.149739	1.96099e-07	8.22707e-05	3.93277e-05	0.00169224	3.15843	Lamb-25:Lamb-15	down	7,8-Dehydro-3,4-dihydro-beta-ionol	Lipids and lipid-like molecules	Prenol lipids	HMDB0036184	-
M203T389	2.85075	0.00259594	0.00563554	0.0258215	0.0389391	2.09335	Lamb-25:Lamb-15	up	alpha-Curcumene	Lipids and lipid-like molecules	Prenol lipids	HMDB0059878	-
M204T64	3.01194	4.2981e-07	4.11353e-05	6.2029e-05	0.00102481	2.58825	Lamb-25:Lamb-15	up	O-ACETYL-L-CARNITINE	Lipids and lipid-like molecules	Fatty Acyls	HMDB0000201	C02571
M207T194	0.449205	0.00325743	0.0106129	0.0301636	0.0617381	1.44632	Lamb-25:Lamb-15	down	Eremopetasinorone A	Organic oxygen compounds	Organooxygen compounds	HMDB0029669	-
M207T211	0.427368	0.000462878	0.000781571	0.00760904	0.00916632	2.23258	Lamb-25:Lamb-15	down	IBUPROFEN	Phenylpropanoids and polyketides	Phenylpropanoic acids	HMDB0001925	C01588
M211T220	0.498041	0.00456862	0.000493624	0.03755	0.00648094	1.45328	Lamb-25:Lamb-15	down	Methyl (2E,6Z)-dodecadienoate	Lipids and lipid-like molecules	Fatty Acyls	HMDB0031014	-
M213T227	0.174753	4.7876e-05	4.11353e-05	0.00149389	0.00102481	2.93446	Lamb-25:Lamb-15	down	DELTA-TRIDECALACTONE	NA	NA	NA	NA
M219T391	2.05836	0.00149133	0.000493624	0.0176452	0.00648094	1.71276	Lamb-25:Lamb-15	up	beta-Sinensal	Lipids and lipid-like molecules	Prenol lipids	HMDB0035643	C09730
M220T153	2.56964	0.00597584	0.00399013	0.044844	0.0302255	1.84642	Lamb-25:Lamb-15	up	PANTOTHENATE	Organic acids and derivatives	Carboxylic acids and derivatives	HMDB0000210	C00864
M225T193	0.345891	0.000242301	0.000164541	0.00472929	0.00275564	1.77209	Lamb-25:Lamb-15	down	13-Oxo-9,11-tridecadienoic acid	Lipids and lipid-like molecules	Fatty Acyls	HMDB0034564	-
M258T57	2.21397	0.00544542	0.000164541	0.0418822	0.00275564	1.60197	Lamb-25:Lamb-15	up	SN-GLYCERO-3-PHOSPHOCHOLINE	Lipids and lipid-like molecules	Glycerophospholipids	HMDB0000086	C00670
M289T141	0.36921	0.00618588	0.00777458	0.0458349	0.0492247	1.47015	Lamb-25:Lamb-15	down	DIAZOXON	NA	NA	NA	NA
M291T181	2.25836	0.0027388	0.00399013	0.0269248	0.0302255	1.71713	Lamb-25:Lamb-15	up	Epicatechin	Phenylpropanoids and polyketides	Flavonoids	HMDB0001871	C09727
M291T60	0.492372	3.17526e-05	4.11353e-05	0.00110748	0.00102481	1.41503	Lamb-25:Lamb-15	down	2,3-Dihydro-2,3-dihydroxy-9-phenyl-1H-phenalen-1-one	Benzenoids	Naphthalenes	HMDB0034688	-
M303T94	0.443834	0.00106634	8.22707e-05	0.0140534	0.00169224	1.25767	Lamb-25:Lamb-15	down	Benzo[a]pyrene-7,8-dihydrodiol-9,10-oxide	Benzenoids	Pyrenes	HMDB0062470	C14853
M314T266	0.0758575	7.92713e-08	4.11353e-05	2.27112e-05	0.00102481	4.1925	Lamb-25:Lamb-15	down	Flunitrazepam	Organoheterocyclic compounds	Benzodiazepines	HMDB0015510	-
M353T53	0.432587	0.000384716	4.11353e-05	0.00671254	0.00102481	1.69823	Lamb-25:Lamb-15	down	N4-ACETYLSULFADIMETHOXINE	Benzenoids	Benzene and substituted derivatives	NA	NA
M368T151	0.254788	8.50535e-05	8.22707e-05	0.00222974	0.00169224	2.4387	Lamb-25:Lamb-15	down	Xanthurenate-8-O-beta-D-glucoside	Organic oxygen compounds	Organooxygen compounds	HMDB0013118	-
M607T418	0.441631	0.00418769	0.00185109	0.0359571	0.0173272	2.11788	Lamb-25:Lamb-15	down	Phaeophorbide b	Organoheterocyclic compounds	Tetrapyrroles and derivatives	HMDB0031149	-

## Sheet: 35vs.15
ID	ratio	t.test_p.value	wilcox.test_p.value	t.test_p.value_BHcorrect	wilcox.test_p.value_BHcorrect	VIP	sample	regulated	MS2Metabolite	MS2superclass	MS2class	MS2hmd	MS2kegg
M104T52	2.05005	1.11196e-06	4.11353e-05	9.19604e-05	0.000894275	1.70645	Lamb-35:Lamb-15	up	CHOLINE	Organic nitrogen compounds	Organonitrogen compounds	HMDB0000097	C00114
M111T59	2.62365	5.6001e-05	4.11353e-05	0.00131155	0.000894275	2.14782	Lamb-35:Lamb-15	up	Hydroquinone	Benzenoids	Phenols	HMDB0002434	C00530
M116T55	2.48612	3.8263e-06	4.11353e-05	0.000209954	0.000894275	1.99671	Lamb-35:Lamb-15	up	PROLINE	Organic acids and derivatives	Carboxylic acids and derivatives	HMDB0000162	C00148
M132T105	2.38425	4.64735e-09	4.11353e-05	2.33007e-06	0.000894275	2.00392	Lamb-35:Lamb-15	up	LEUCINE	Organic acids and derivatives	Carboxylic acids and derivatives	HMDB0000687	C00123
M136T88	2.20757	0.000334552	0.000287947	0.00451055	0.00384986	1.88219	Lamb-35:Lamb-15	up	Adenine	Organoheterocyclic compounds	Imidazopyrimidines	HMDB0000034	C00147
M138T55_2	3.77979	0.000115234	4.11353e-05	0.0021852	0.000894275	2.241	Lamb-35:Lamb-15	up	TRIGONELLINE	Alkaloids and derivatives	null	HMDB0000875	C01004
M139T60	3.78219	0.000276059	4.11353e-05	0.00397799	0.000894275	2.53434	Lamb-35:Lamb-15	up	Salicylic acid	Benzenoids	Benzene and substituted derivatives	HMDB0001895	C00805
M143T102	141.544	0.0030951	0.00399013	0.0227657	0.0266075	3.94535	Lamb-35:Lamb-15	up	2,3-Methylenesuccinic acid	Lipids and lipid-like molecules	Fatty Acyls	HMDB0059762	-
M162T54_2	0.49995	0.00020384	4.11353e-05	0.00320628	0.000894275	1.63695	Lamb-35:Lamb-15	down	CARNITINE	Organic nitrogen compounds	Organonitrogen compounds	HMDB0000062	C00318
M163T232	2.44271	0.00371963	0.0106129	0.0259018	0.0525536	1.75134	Lamb-35:Lamb-15	up	Umbelliferone	Phenylpropanoids and polyketides	Coumarins and derivatives	HMDB0029865	C09315
M166T146	3.56769	2.35314e-07	4.11353e-05	3.37087e-05	0.000894275	2.91609	Lamb-35:Lamb-15	up	PHENYLALANINE	Organic acids and derivatives	Carboxylic acids and derivatives	HMDB0000159	C00079
M167T335	0.114838	0.00138622	0.000164541	0.012651	0.00245801	2.82595	Lamb-35:Lamb-15	down	3-Hydroxy-p-mentha-1,8-dien-7-al	Lipids and lipid-like molecules	Prenol lipids	HMDB0041584	-
M169T274	0.447209	1.57616e-09	4.11353e-05	1.35053e-06	0.000894275	2.27473	Lamb-35:Lamb-15	down	1,3,5-Trimethoxybenzene	Benzenoids	Phenol ethers	HMDB0059963	-
M170T66	2.57721	0.000547518	0.000164541	0.0065653	0.00245801	2.07075	Lamb-35:Lamb-15	up	PYRIDOXINE	Organoheterocyclic compounds	Pyridines and derivatives	HMDB0000239	C00314
M170T92	2.4801	0.000376252	0.000164541	0.0049371	0.00245801	1.81956	Lamb-35:Lamb-15	up	Pyridoxine	Organoheterocyclic compounds	Pyridines and derivatives	HMDB0000239	C00314
M181T309	0.379402	1.40778e-09	4.11353e-05	1.35053e-06	0.000894275	2.41438	Lamb-35:Lamb-15	down	Coniferyl alcohol	Benzenoids	Phenols	HMDB0012915	C00590
M183T53	0.442679	2.15123e-06	4.11353e-05	0.000142621	0.000894275	2.08354	Lamb-35:Lamb-15	down	2-Methyl-4-propyl-1,3-oxathiane	Organoheterocyclic compounds	Oxathianes	HMDB0031572	-
M209T226	0.479414	0.00216284	0.00399013	0.0173503	0.0266075	1.83463	Lamb-35:Lamb-15	down	Eremopetasinorol	Organooxygen compounds	Alcohols and polyols	HMDB0029668	-
M211T220	0.479016	0.000378308	0.000781571	0.00495071	0.00786671	1.51103	Lamb-35:Lamb-15	down	Methyl (2E,6Z)-dodecadienoate	Lipids and lipid-like molecules	Fatty Acyls	HMDB0031014	-
M211T248	2.36019	0.00183584	0.000781571	0.015405	0.00786671	1.93215	Lamb-35:Lamb-15	up	Naphazoline	Benzenoids	Naphthalenes	HMDB0015656	-
M220T153	2.6593	2.32899e-06	4.11353e-05	0.000150671	0.000894275	1.961	Lamb-35:Lamb-15	up	PANTOTHENATE	Organic acids and derivatives	Carboxylic acids and derivatives	HMDB0000210	C00864
M225T222	0.404437	0.00407688	0.00275607	0.027763	0.0199361	1.82079	Lamb-35:Lamb-15	down	13-Oxo-9,11-tridecadienoic acid	Lipids and lipid-like molecules	Fatty Acyls	HMDB0034564	-
M287T346	0.268739	5.19639e-05	0.000287947	0.00124813	0.00384986	2.13845	Lamb-35:Lamb-15	down	13-cis Retinol	Lipids and lipid-like molecules	Prenol lipids	HMDB0006221	C19962
M291T181	2.61573	0.0021245	0.0141917	0.0170598	0.0646483	1.88935	Lamb-35:Lamb-15	up	Epicatechin	Phenylpropanoids and polyketides	Flavonoids	HMDB0001871	C09727
M293T289	2.29715	0.00152439	0.00185109	0.0133697	0.0149843	1.96577	Lamb-35:Lamb-15	up	(2'E,4'Z,7'Z,8E)-Colnelenic acid	Lipids and lipid-like molecules	Fatty Acyls	HMDB0030996	C16320
M301T325	0.407925	1.56082e-08	4.11353e-05	5.96233e-06	0.000894275	2.12759	Lamb-35:Lamb-15	down	ALL-TRANS-RETINOIC ACID	Lipids and lipid-like molecules	Prenol lipids	HMDB0001852	C00777
M307T204	0.493996	0.00139482	4.11353e-05	0.0126863	0.000894275	1.73715	Lamb-35:Lamb-15	down	(1aalpha,2beta,3alpha,11calpha)-1a,2,3,11c-Tetrahydro-6,11-dimethylbenzo[6,7]phenanthro[3,4-b]oxirene-2,3-diol	Benzenoids	Phenanthrenes and derivatives	HMDB0062223	C19559
M314T266	0.237546	3.37739e-05	4.11353e-05	0.000940745	0.000894275	2.38107	Lamb-35:Lamb-15	down	Flunitrazepam	Organoheterocyclic compounds	Benzodiazepines	HMDB0015510	-
M368T151	0.323928	0.000483266	0.000493624	0.00596425	0.00562479	2.06738	Lamb-35:Lamb-15	down	Xanthurenate-8-O-beta-D-glucoside	Organic oxygen compounds	Organooxygen compounds	HMDB0013118	-
M567T344	0.493294	1.18024e-05	4.11353e-05	0.000455188	0.000894275	1.78214	Lamb-35:Lamb-15	down	Ginkgetin	Phenylpropanoids and polyketides	Flavonoids	HMDB0033762	C10048
M567T357	0.473937	2.69221e-07	4.11353e-05	3.6605e-05	0.000894275	1.75458	Lamb-35:Lamb-15	down	Ginkgetin	Phenylpropanoids and polyketides	Flavonoids	HMDB0033762	C10048
M579T183	4.90538	2.8355e-05	4.11353e-05	0.000830159	0.000894275	3.0045	Lamb-35:Lamb-15	up	PROCYANIDIN B2	Phenylpropanoids and polyketides	Flavonoids	HMDB0033973	C17639

## Sheet: 35vs.25
ID	ratio	t.test_p.value	wilcox.test_p.value	t.test_p.value_BHcorrect	wilcox.test_p.value_BHcorrect	VIP	regulated	MS2Metabolite	MS2superclass	MS2class	MS2hmd	MS2kegg
M118T54	0.407986	1.71222e-11	4.11353e-05	2.28924e-08	0.00127902	1.76505	down	GLYCINE-BETAINE	NA	NA	NA	NA
M138T55_2	2.48126	3.93999e-05	0.000164541	0.00164805	0.00322726	1.36373	up	TRIGONELLINE	Alkaloids and derivatives	null	HMDB0000875	C01004
M163T146	0.0914238	0.0049137	0.0106129	0.0416678	0.0635824	2.7944	down	Methyl cinnamate	Phenylpropanoids and polyketides	Cinnamic acids and derivatives	HMDB0033833	-
M163T232	2.87791	0.00133421	4.11353e-05	0.0169283	0.00127902	1.9776	up	Umbelliferone	Phenylpropanoids and polyketides	Coumarins and derivatives	HMDB0029865	C09315
M167T335	0.171443	3.71127e-05	8.22707e-05	0.00157956	0.00208853	2.62911	down	3-Hydroxy-p-mentha-1,8-dien-7-al	Lipids and lipid-like molecules	Prenol lipids	HMDB0041584	-
M181T309	0.450856	0.000281516	0.000287947	0.00607076	0.00489388	1.79547	down	Coniferyl alcohol	Benzenoids	Phenols	HMDB0012915	C00590
M183T53	0.33086	5.10976e-05	4.11353e-05	0.00189771	0.00127902	2.62826	down	2-Methyl-4-propyl-1,3-oxathiane	Organoheterocyclic compounds	Oxathianes	HMDB0031572	-
M203T389	0.321147	0.00156356	0.00123406	0.0188898	0.0141423	2.15121	down	alpha-Curcumene	Lipids and lipid-like molecules	Prenol lipids	HMDB0059878	-
M205T53	0.445996	5.30818e-05	0.000164541	0.00196231	0.00322726	2.18187	down	5-Hydroxy-p-mentha-6,8-dien-2-one	Lipids and lipid-like molecules	Prenol lipids	HMDB0037011	-
M211T285	0.432103	0.00549779	0.0106129	0.0450033	0.0635824	1.72359	down	Propyl 2,4-decadienoate	Lipids and lipid-like molecules	Fatty Acyls	HMDB0037307	-
M219T391	0.362116	3.1407e-05	0.000164541	0.00141543	0.00322726	2.3248	down	beta-Sinensal	Lipids and lipid-like molecules	Prenol lipids	HMDB0035643	C09730
M247T267	0.450438	0.00511518	0.00777458	0.0426549	0.0509124	1.88399	down	SANTONIN	NA	NA	NA	NA
M249T256	0.434789	0.00562365	0.00777458	0.045478	0.0509124	1.76888	down	Glechomafuran	Lipids and lipid-like molecules	Prenol lipids	HMDB0036772	-
M258T57	0.442964	0.00409981	0.00185109	0.0364216	0.0193101	1.79662	down	SN-GLYCERO-3-PHOSPHOCHOLINE	Lipids and lipid-like molecules	Glycerophospholipids	HMDB0000086	C00670
M285T375	0.373886	0.000930268	0.00275607	0.0132082	0.0256487	2.05772	down	Retinal	Lipids and lipid-like molecules	Prenol lipids	HMDB0001358	C00376
M287T346	0.0821288	0.00117936	0.000493624	0.015535	0.00733306	3.39677	down	13-cis Retinol	Lipids and lipid-like molecules	Prenol lipids	HMDB0006221	C19962
M293T289	2.28564	0.00157823	0.00399013	0.0189529	0.0321374	1.91185	up	(2'E,4'Z,7'Z,8E)-Colnelenic acid	Lipids and lipid-like molecules	Fatty Acyls	HMDB0030996	C16320
M301T325	0.370277	2.61865e-05	4.11353e-05	0.00127314	0.00127902	2.18196	down	ALL-TRANS-RETINOIC ACID	Lipids and lipid-like molecules	Prenol lipids	HMDB0001852	C00777
M314T266	3.13148	1.79282e-07	4.11353e-05	4.49437e-05	0.00127902	1.96995	up	Flunitrazepam	Organoheterocyclic compounds	Benzodiazepines	HMDB0015510	-
M337T58	3.07312	0.00102986	0.00399013	0.0141852	0.0321374	2.05152	up	Glabrone	Phenylpropanoids and polyketides	Isoflavonoids	HMDB0029533	-
M353T53	3.14994	3.25908e-05	4.11353e-05	0.00145017	0.00127902	2.30056	up	N4-ACETYLSULFADIMETHOXINE	Benzenoids	Benzene and substituted derivatives	NA	NA
M449T227	2.78843	0.00322392	0.00399013	0.0303548	0.0321374	1.79966	up	CYANIDIN-3-GLUCOSIDE	Phenylpropanoids and polyketides	Flavonoids	HMDB0030684	C08604
M522T394	2.18911	0.00377153	0.0141917	0.0343419	0.0772359	1.85606	up	LysoPC 18:1	Lipids and lipid-like molecules	Glycerophospholipids	-;-;-;-;HMDB02815;-;-	-;-;-;-;-;-;-
M579T183	3.37882	0.000928951	0.00123406	0.0132082	0.0141423	2.41791	up	PROCYANIDIN B2	Phenylpropanoids and polyketides	Flavonoids	HMDB0033973	C17639
M607T418	4.14075	0.000207123	4.11353e-05	0.00500465	0.00127902	3.08636	up	Phaeophorbide b	Organoheterocyclic compounds	Tetrapyrroles and derivatives	HMDB0031149	-
