# Supplementary material for: Comparative Analyses of Phyllosphere Bacterial Communities and Metabolomes in Newly Developed Needles of Cunninghamia lanceolata (Lamb.) Hook. at Four Stages of Stand Growth
Source: Front Plant Sci. 2021 Sep 28;12:717643. doi: 10.3389/fpls.2021.717643 (PMC8505725; doi:10.3389/fpls.2021.717643)
Supplement: Supplementary file 4 [file Data_Sheet_4.xlsx]

## Sheet: Table S3
Gnene ID	Functions in	Predicted Gene Description	Involved In	Gene Expresion(log2FC)
				SM5 .vs SM15	SM15 vs.SM25		SM25 vs.SM35
Shikimate pathway
c552980. graph_c0	chorismate synthase activity	embryo defective 1144 (EMB1144) (at1g51410 : 96.3)	aromatic amino acid family biosynthetic process, embryo development ending in seed dormancy	5.85				-2.85
c655241.graph_c0	shikimate kinase activity	P-loop containing nucleoside triphosphate hydrolases superfamily protein (at2g16790 : 91.7)	carbohydrate metabolic process			4.48
c662543.graph_c0	3-phosphoshikimate 1-carboxyvinyltransferase activity	3-phosphoshikimate 1-carboxyvinyltransferase (at2g45300 : 254.0)	glyphosate metabolic process, chorismate biosynthetic process, aromatic amino acid family biosynthetic process			7.84
c629081.graph_c0	chorismate synthase activity	embryo defective 1144 (EMB1144) (at1g48850 : 301.0)	aromatic amino acid family biosynthetic process, embryo development ending in seed dormancy			7.47
c630022.graph_c0	chorismate synthase activity	embryo defective 1144 (EMB1144) (at1g48850 : 266.0)	aromatic amino acid family biosynthetic process, embryo development ending in seed dormancy			4.29
MVA pathway
c654287.graph_c0	transferase activity, transferring acyl groups other than amino-acyl groups, acetyl-CoA C-acetyltransferase activity, catalytic activity	Thiolase family protein (at5g47720 : 319.0)	metabolic process	6.89				-3.34
c655631.graph_c0	unclear	Encodes a protein with hydroxymethylglutaryl-CoA synthase activity (at4g11820 : 194.0)	metabolic process	6.43				-2.83
c649337.graph_c0	diphosphomevalonate decarboxylase activity,	GHMP kinase family protein (at3g54250 : 324.0)	isoprenoid biosynthetic process, phosphorylation;	6.41				-3.23
c642179.graph_c0	isopentenyl-diphosphate delta-isomerase activity	Encodes a protein with isopentenyl diphosphate:dimethylallyl diphosphate isomerase activity (at3g02780 : 204.0)	chlorophyll biosynthetic process, flower development, isoprenoid biosynthetic process	6.55				-2.99
c618821.graph_c0	ransferase activity, transferring acyl groups other than amino-acyl groups, acetyl-CoA C-acetyltransferase activity, catalytic activity	acetoacetyl-CoA thiolase 2 (ACAT2) (at5g48230 : 230.0)	embryo development ending in seed dormancy			2.93
c634522.graph_c1	transferase activity, transferring acyl groups other than amino-acyl groups, acetyl-CoA C-acetyltransferase activity, catalytic activity	Thiolase family protein (at5g47720 : 248.0)	metabolic process			5.65
c652905.graph_c0	transferase activity, transferring acyl groups other than amino-acyl groups, acetyl-CoA C-acetyltransferase activity, catalytic activity	Thiolase family protein (at5g47720 : 248.0)	metabolic process			7.05
c664019.graph_c0	transferase activity, transferring acyl groups other than amino-acyl groups, acetyl-CoA C-acetyltransferase activity, catalytic activity	acetoacetyl-CoA thiolase 2 (ACAT2) (at5g48230 : 416.0)	embryo development ending in seed dormancy			5.55		-5.09
c649573.graph_c0	unclear	Encodes a protein with hydroxymethylglutaryl-CoA synthase activity (at4g11820 : 395.0)				7.15
c658204.graph_c0	unclear	Encodes a protein with hydroxymethylglutaryl-CoA synthase activity (at4g11820 : 395.0)				6.83		-6.35
c615527.graph_c0	mevalonate kinase activity	mevalonate kinase (MK) (at5g27450 : 107.0)				7.73
c648955.graph_c0	isopentenyl-diphosphate delta-isomerase activity	isopentenyl diphosphate isomerase 1 (IPP1) (at5g16440 : 218.0)	chlorophyll biosynthetic process, isoprenoid biosynthetic process, isopentenyl diphosphate biosynthetic process			6.64
c657791.graph_c1	geranyl diphosphate synthase	Encodes a geranyl diphosphate synthase (at2g34630 : 226.0)				6.34
c662860.graph_c0	unclear	farnesyl diphosphate synthase 2 (FPS2) (at4g17190 : 293.0)				6.63		-6.69
c636864.graph_c0	unclear	Encodes a protein with hydroxymethylglutaryl-CoA synthase activity (at4g11820 : 200.0)						-2.97
Terpenoids
c635747. graph_c0	cycloartenol synthase activity	cycloartenol synthase 1 (CAS1) (at2g07050 : 429.0)	pentacyclic triterpenoid biosynthetic process			5.51
c656418.graph_c1	cycloartenol synthase activity	cycloartenol synthase 1 (CAS1) (at2g07050 : 502.0)	pentacyclic triterpenoid biosynthetic process			7.22
Tocopherol
c656701.graph_c0	unclear	hydroxyphenylpyruvate dioxygenase (HPPDase) (at1g06570 : 194.0)	the first committed step in the synthesis of both plastoquinone and tocopherols in plants			7.7
Wax
c652464.graph_c0	oxidoreductase activity, ketoreductase activity, acetoacetyl-CoA reductase activity	beta-ketoacyl reductase 1 (KCR1) (at1g67730 : 190.0)	very long-chain fatty acid biosynthetic process, embryo development, cuticle development			5.7
Phenol
c632210. graph_c0	laccase activity	a member of laccase family of genes (at1g18140 : 642.0)	oxidation reduction, lignin catabolic process			5.7
Alkaloids
c650180. graph_c0	pyridoxal phosphate binding, carboxy-lyase activity, catalytic activity, tyrosine decarboxylase activity	Pyridoxal phosphate (PLP)-dependent transferases superfamily protein (at2g20340 : 112.0)	response to wounding, cellular amino acid metabolic process			4.49		-4.74
c634074. graph_c0	oxidoreductase activity, acting on paired donors, with incorporation or reduction of molecular oxygen, 2-oxoglutarate as one donor, and incorporation of one atom each of oxygen into both donors, oxidoreductase activity, iron ion binding	2-oxoglutarate (2OG) and Fe(II)-dependent oxygenase superfamily protein (at3g46490 : 135.0)	oxidation reduction			6.83
Carotenoids
c636046.graph_c0	electron carrier activity, monooxygenase activity, iron ion binding, oxygen binding, heme binding	cytochrome P450, family 709, subfamily B, polypeptide 2 (CYP709B2) (at2g46950 : 107.0)	oxidation reduction	5.3
c614917. graph_c0	electron carrier activity, monooxygenase activity, iron ion binding, heme binding	cytochrome P450, family 76, subfamily C, polypeptide 1(CYP76C1) (at2g45560 : 101.0)	oxidation reduction			6.54
c641985.graph_c0	carotene beta-ring hydroxylase activity, oxygen binding	cytochrome P450, family 97, subfamily A, polypeptide 3(CYP97A3) (at1g31800 : 144.0)	carotenoid biosynthetic process			6.45
c659521. graph_c0	phytoene dehydrogenase activity	phytoene desaturase 3 (PDS3)(at4g14210 : 901.0)	carotenoid biosynthetic process, xanthophyll biosynthetic process					1.69
c632509. graph_c0	lutein biosynthesis, member of the xanthophyll class of carotenoids	Lutein-deficient 2 (LUT2) (at5g57030 : 589.0)	isoprenoids, carotenoids, lycopene epsilon cyclase					2.69
c646296.graph_c0	9-cis-epoxycarotenoid dioxygenase activity	carotenoid cleavage dioxygenase 1 (CCD1) (at3g63520 : 772.0)	response to water deprivation, carotene catabolic process, xanthophyll catabolic process, carotenoid catabolic process					2.02
Betains
c642791. graph_c0	3-chloroallyl aldehyde dehydrogenase activity, oxidoreductase activity	aldehyde dehydrogenase 10A8 (ALDH10A8) (at1g74920 : 182.0)	oxidation reduction, metabolic process	-2.917
c641932. graph_c0	3-chloroallyl aldehyde dehydrogenase activity, oxidoreductase activity	aldehyde dehydrogenase 10A8 (ALDH10A8) (at1g74920 : 246.0)	oxidation reduction, metabolic process			3.22
c646342. graph_c0	3-chloroallyl aldehyde dehydrogenase activity, oxidoreductase activity	aldehyde dehydrogenase 5F1 (ALDH5F1) (at1g79440 : 167.0)	oxidation reduction, metabolic process			6.9
c661336. graph_c0	3-chloroallyl aldehyde dehydrogenase activity, oxidoreductase activity	aldehyde dehydrogenase 22A1 (ALDH22A1) (at3g66658 : 370.0)	oxidation reduction, metabolic process			7.65
c603722. graph_c0	3-chloroallyl aldehyde dehydrogenase activity, oxidoreductase activity	aldehyde dehydrogenase 2C4 (ALDH2C4) (at3g24503 : 165.0)	phenylpropanoid biosynthetic process					2.87
c627668. graph_c8	3-chloroallyl aldehyde dehydrogenase activity, oxidoreductase activity	aldehyde dehydrogenase 5F1 (ALDH5F1) (at1g79440 : 169.0)	oxidation reduction, metabolic process					-2.3
c636264. graph_c1	3-chloroallyl aldehyde dehydrogenase activity, oxidoreductase activity	aldehyde dehydrogenase 10A9 (ALDH10A9) (at3g48170 : 114.0)	oxidation reduction, glycine betaine biosynthetic process from choline, metabolic process					3.77
Glucosinolates
c576891. graph_c0	electron carrier activity, monooxygenase activity, iron ion binding, oxygen binding, heme binding	cytochrome p450 81d1 (CYP81D1) (at5g36220 : 92.0)	oxidation reduction	-3.12
c597304.graph_c0	electron carrier activity, monooxygenase activity, iron ion binding, oxygen binding, heme binding	cytochrome P450, family 91, subfamily A, polypeptide 2 (CYP91A2) (at4g37430 : 173.0)	oxidation reduction	-4.53
c657542.graph_c0	electron carrier activity, monooxygenase activity, iron ion binding, oxygen binding, heme binding	cytochrome P450, family 76, subfamily C, polypeptide 4 (CYP76C4) (at2g45550 : 132.0)	oxidation reduction	6.6
c431065.graph_c0	unclear	nitrilase 4 (NIT4) (at5g22300 : 121.0)		-3.01
c662294.graph_c1	branched-chain-amino-acid transaminase activity, catalytic activity	branched-chain amino acid transaminase 2 (BCAT-2) (at1g10070 : 147.0)	branched chain family amino acid metabolic process, metabolic process			5.58		-5.58
c648389.graph_c0	2-isopropylmalate synthase activity	2-isopropylmalate synthase 1 (IMS1) (at1g74040 : 120.0)	leucine biosynthetic process			7.38		-7.71
c655064. graph_c0	unclear	2-isopropylmalate synthase 2 (IMS2) (at5g23020 : 152.0)				3.94		-4.21
c655541.graph_c0	2-(2'-methylthio)ethylmalate synthase activity	methylthioalkylmalate synthase 1 (MAM1) (at5g23010 : 128.0)	glucosinolate biosynthetic process			6.13		-6.36
c659178. graph_c0	2-isopropylmalate synthase activity	2-isopropylmalate synthase 1 (IMS1) (at1g74040 : 116.0)	leucine biosynthetic process			4.9
c663443. graph_c0	2-isopropylmalate synthase activity	Encodes an active Arabidopsis isopropylmalate synthase IPMS1 (at1g18500 : 117.0)	leucine biosynthetic process			5.17		-6.59
c656054.graph_c0	lyase activity, intramolecular transferase activity, transferring hydroxy groups	isopropyl malate isomerase large subunit 1 (IIL1) (at4g13430 : 177.0)	glucosinolate biosynthetic process, response to cadmium ion, metabolic process			7.79
c657862.graph_c1	lyase activity, intramolecular transferase activity, transferring hydroxy groups	sopropyl malate isomerase large subunit 1 (IIL1) (at4g13430 : 165.0)	glucosinolate biosynthetic process			5.88		-5.77
c624975.graph_c0	3-isopropylmalate dehydrogenase activity	isopropylmalate dehydrogenase 3 (IMD3) (at1g31180 : 254.0)	leucine biosynthetic process, response to salt stress, metabolic process			7.9
c660887. graph_c0	electron carrier activity, monooxygenase activity, iron ion binding, oxygen binding, heme binding	branched-chain amino acid transaminase 2 (BCAT-2) (at3g20940 : 80.1)	oxidation reduction			7.71
c652212.graph_c0	unclear	cytochrome P450, family 83, subfamily A, polypeptide 1 (CYP83A1) (at4g13770 : 94.4)				7.98
c563922.graph_c0	electron carrier activity, monooxygenase activity, iron ion binding, oxygen binding, heme binding	cytochrome P450, family 71, subfamily B, polypeptide 8 (CYP71B8) (at5g35715 : 89.7)	oxidation reduction			-4.32		3.45
c614917.graph_c0	electron carrier activity, monooxygenase activity, iron ion binding, heme binding	cytochrome P450, family 76, subfamily C, polypeptide 1 (CYP76C1) (at2g45560 : 101.0)	oxidation reduction			6.54
c663049. graph_c0	ation binding, beta-glucosidase activity, hydrolase activity, hydrolyzing O-glycosyl compounds, catalytic activity	beta glucosidase 42 (BGLU42) (at5g36890 : 408.0)	cellulose catabolic process, carbohydrate metabolic process			7.96
c635848. graph_c0	indole-3-acetonitrile nitrilase activity, nitrilase activity, indole-3-acetonitrile nitrile hydratase activity	nitrilase 3 (NIT3) (at3g44320 : 155.0)	cellular response to sulfate starvation, response to cadmium ion, glucosinolate catabolic process			-3.5		3.32
c551113. graph_c0	2-isopropylmalate synthase activity	2-isopropylmalate synthase 1 (IMS1) (at1g74040 : 89.0)	leucine biosynthetic process					-5.27
c632751. graph_c0	electron carrier activity, monooxygenase activity, iron ion binding, oxygen binding, heme binding	cytochrome P450, family 79, subfamily C (at1g79370 : 87.8)	oxidation reduction					-4.04
c588378.graph_c0	electron carrier activity, monooxygenase activity, iron ion binding, oxygen binding, heme binding	cytochrome P450, family 80, subfamily C (at2g45570 : 105.0)	oxidation reduction					-4.38
c599725. graph_c0	unclear	cytochrome P450, family 83, subfamily A, polypeptide 1(CYP83A1) (at4g13770 : 85.9)						4.11
c609569. graph_c0	electron carrier activity, monooxygenase activity, iron ion binding, oxygen binding, heme binding	cytochrome P450, family 71, subfamily A, polypeptide 26 (CYP71A26) (at3g48270 : 91.7)	oxidation reduction					2.44
c636918. graph_c0	electron carrier activity, monooxygenase activity, iron ion binding, oxygen binding, heme binding	cytochrome P450, family 705, subfamily A, polypeptide 9 (CYP705A9) (at2g27010 : 82.8)	oxidation reduction					3.06
c644400. graph_c0	electron carrier activity, monooxygenase activity, iron ion binding, oxygen binding, heme binding	cytochrome P450, family 705, subfamily A, polypeptide 13 (CYP705A13) (at2g14100 : 92.4)	oxidation reduction					3.34
c591655. graph_c0	unclear	flavin-monooxygenase glucosinolate S-oxygenase (at1g12140 : 84.3)						3.47
c656626. graph_c0	electron carrier activity, monooxygenase activity, iron ion binding, oxygen binding, heme binding	cytochrome P450, family 81, subfamily D (at2g23220 : 107.0)	oxidation reduction					2.58
c609569.graph_c0	electron carrier activity, monooxygenase activity, iron ion binding, oxygen binding, heme binding	cytochrome P450, family 71, subfamily A (at3g48270 : 91.7)	oxidation reduction					2.44
c657542.graph_c0	electron carrier activity, monooxygenase activity, iron ion binding, oxygen binding, heme binding	cytochrome P450, family 76, subfamily C, polypeptide 4 (CYP76C4) (at2g45550 : 132.0)	oxidation reduction					-3.42
c656139.graph_c0	electron carrier activity, monooxygenase activity, iron ion binding, oxygen binding, heme binding	cytochrome P450, family 71, subfamily A, polypeptide 16 (CYP71A16) (at5g42590 : 108.0)	oxidation reduction					2.57
c639507. graph_c0	transferase activity, transferring hexosyl groups, UDP-glycosyltransferase activity, transferase activity, transferring glycosyl groups	UDP-glucosyl transferase 74D1 (UGT74D1) (at2g31750 : 270.0)	metabolic process					2.46
c651059. graph_c0	unclear	Member of the R2R3 factor gene family (at4g28110 : 196.0)						2.8
c570963.graph_c0	unclear	nitrilase 4 (NIT4) (at5g22300 : 102.0)						3.24
Flavonoids
c620071. graph_c0	oxidoreductase activity	NAD(P)-linked oxidoreductase superfamily protein (at3g53880 : 95.1)	response to cadmium ion	6.4
c626179. graph_c0	oxidoreductase activity	NAD(P)-linked oxidoreductase superfamily protein (at2g37770 : 89.0)	response to cadmium ion	-3.24
c652359. graph_c2	oxidoreductase activity	NAD(P)-linked oxidoreductase superfamily protein (at2g37770 : 218.0)	response to cadmium ion	-3.43
c576891. graph_c0	electron carrier activity, monooxygenase activity, iron ion binding, oxygen binding, heme binding	cytochrome p450 81d1 (CYP81D1) (at5g36220 : 92.0) (F3'H)	oxidation reduction	-3.12
c610621. graph_c0	electron carrier activity, monooxygenase activity, iron ion binding, oxygen binding, heme binding	cytochrome P450, family 81, subfamily G, polypeptide 1 (CYP81G1) (at5g67310 : 94.4) (F3'H)	oxidation reduction	-4.52
c646451. graph_c0	Required for flavonoid 3' hydroxylase activity	cytochrome P450, family 706, subfamily A (at5g07990 : 123.0) (F3'H)	oxidation reduction	6.64				-3.35
c657542. graph_c0	electron carrier activity, monooxygenase activity, iron ion binding, oxygen binding, heme binding	cytochrome P450, family 76, subfamily C (at2g45550 : 132.0) (F3'H)	oxidation reduction	6.6.
c567727. graph_c0	oxidoreductase activity	NAD(P)-linked oxidoreductase superfamily protein (at2g37770 : 213.0)	oxidation reduction			8.02	8.02
c646286. graph_c2	oxidoreductase activity	NAD(P)-linked oxidoreductase superfamily protein (at2g37770 : 198.0)	oxidation reduction			6.83	6.83	-6.86
c652359. graph_c2	oxidoreductase activity	NAD(P)-linked oxidoreductase superfamily protein (at2g37770 : 218.0)	oxidation reduction			5.74	5.74	-2.98
c644238.graph_c0	coenzyme binding, binding, catalytic activity	dihydroflavonol 4-reductase-like1 (at4g35420 : 108.0) (DFR)				4.65
c589466. graph_c0	oxidoreductase activity	NAD(P)-linked oxidoreductase superfamily protein (at2g37790 : 237.0)	oxidation reduction					-2.98
c657779.graph_c0	cinnamyl-alcohol dehydrogenase activity	Dihydroflavonol-4-reductase (EC 1.1.1.219) (at4g27250 : 243.0) (DFR)	cellular metabolic process, metabolic process			-2.8
c614917.graph_c0	electron carrier activity, monooxygenase activity, iron ion binding, heme binding	cytochrome P450, family 76, subfamily C, polypeptide 1 (CYP76C1) (at2g45560 : 101.0) (F3'H)	oxidation reduction			6.54		-5.19
c645234.graph_c0	oxidoreductase activity	NAD(P)-binding Rossmann-fold superfamily protein (at1g75290 : 106.0) (LAR)	metabolic process					3.36
c661923. graph_c0	quercetin 3-O-glucosyltransferase activity, UDP-glycosyltransferase activity, quercetin 7-O-glucosyltransferase activity, UDP-glucosyltransferase activity, transferase activity, transferring glycosyl groups	UDP-glycosyltransferase 73B4 (UGT73B4) (at2g15490 : 182.0) (FLS)	response to other organism					1.57
c650670. graph_c0	transferase activity, transferring glycosyl groups	UDP-Glycosyltransferase superfamily protein (at5g65550 : 212.0) (F3oGT)	metabolic process					-1.9
c609145. graph_c0	alcohol dehydrogenase (NAD) activity	NAD(P)-binding Rossmann-fold superfamily protein(at1g51410 : 96.3)(DFR)	cellular metabolic process, metabolic process					-2.92
c648707. graph_c0	unclear	dihydroflavonol reductase (at5g42800 : 248.0) (DFR)						-1.76
c609377.graph_c0	electron carrier activity, monooxygenase activity, iron ion binding, oxygen binding, heme binding	cytochrome P450, family 71, subfamily A (at3g48280 : 211.0) (F3'H)	oxidation reduction					-3.07
c632751.graph_c0	electron carrier activity, monooxygenase activity, iron ion binding, oxygen binding, heme binding	cytochrome P450, family 79 (at1g79370 : 87.8) (F3oGT)	oxidation reduction					-4.05
c636918.graph_c0	electron carrier activity, monooxygenase activity, iron ion binding, oxygen binding, heme binding	cytochrome P450, family 705, subfamily A (at2g27010 : 82.8)	oxidation reduction					3.06
c653345.graph_c0	unclear	Cytochrome P450 (at5g07990 : 401.0) (F3'H)	oxidation reduction					2.82
c656626.graph_c0	electron carrier activity, monooxygenase activity, iron ion binding, oxygen binding, heme binding	cytochrome P450, family 81, subfamily D (at2g23220 : 107.0) (F3'H)	oxidation reduction					2.57
c657542.graph_c0	electron carrier activity, monooxygenase activity, iron ion binding, oxygen binding, heme binding	cytochrome P450, family 76, subfamily C (at2g45550 : 132.0) (F3'H)	oxidation reduction					-3.42
c662247.graph_c0	electron carrier activity, monooxygenase activity, iron ion binding, oxygen binding, heme binding	cytochrome P450, family 76, subfamily G (at3g52970 : 379.0) (F3'H)	oxidation reduction					2.6
c650670.graph_c0	transferase activity, transferring glycosyl groups	UDP-Glycosyltransferase superfamily protein (at5g65550 : 212.0) (F3oGT)	metabolic process					-1.94
c664093.graph_c0	transferase activity, transferring glycosyl groups	UDP-Glycosyltransferase superfamily protein (at5g49690 : 273.0) (F3oGT)	metabolic process					-1.72
Phenlypropanoids
c650086. graph_c0	transferase activity, transferring acyl groups other than amino-acyl groups, transferase activity	HXXXD-type acyl-transferase family protein (at1g28680 : 246.0)	biological_process unknown	3.52	3.52
c646929.graph_c0	phenylalanine ammonia-lyase activity	Member of Phenylalanine ammonialyase (PAL) gene family (at5g04230 : 356.0) (PAL)	response to wounding, defense response	6.9	6.9
c576891. graph_c0	electron carrier activity, monooxygenase activity, iron ion binding, oxygen binding, heme binding	cytochrome p450 81d1 (CYP81D1) (at5g36220 : 92.0)	oxidation reduction	-3.12	-3.12
c566690.graph_c1	myricetin 3'-O-methyltransferase activity, quercetin 3-O-methyltransferase activity, caffeate O-methyltransferase activity	O-methyltransferase 1 (OMT1) (at5g54160 : 144.0)	lignin biosynthetic process, flavonol biosynthetic process	3.28	3.28
c653084.graph_c0	unclear	4-coumarate--CoA ligase 1 (EC 6.2.1.12) (4CL 1) (at3g21230 : 107.0)				7.19	7.19
c656005.graph_c0	4-coumarate-CoA ligase activity	4-coumarate--CoA ligase 1 (EC 6.2.1.12) (4CL 2) (at1g20500 : 85.5)	phenylpropanoid metabolic process			7.73	7.73
c318481.graph_c0	oxidoreductase activity, zinc ion binding;	cinnamyl alcohol dehydrogenase 6 (CAD6) (at4g37970 : 126.0)	oxidation reduction			6.19	6.19
c327910.graph_c0	unclear	elicitor-activated gene 3-2 (ELI3-2) (at4g37990 : 120.0)				3.51	3.51
c621578.graph_c0	unclear	Cinnamyl alcohol dehydrogenase (EC 1.1.1.195) (CAD) (at4g34230 : 200.0)				8.09	8.09
c627928.graph_c0	oxidoreductase activity, zinc ion binding	Cinnamyl alcohol dehydrogenase (EC 1.1.1.195) (CAD) (at2g21730 : 140.0)	oxidation reduction			6.69	6.69
c643172.graph_c0	unclear	cinnamyl alcohol dehydrogenase 5 (CAD5) (at4g34230 : 153.0)				7.63	7.63
c652831.graph_c0	oxidoreductase activity, zinc ion binding	elicitor-activated gene 3-1 (ELI3-1) (at4g37980 : 124.0)	response to bacterium, plant-type hypersensitive response			5.75	5.75
c609145.graph_c0	alcohol dehydrogenase (NAD) activity	alcohol dehydrogenase (NAD) activity (at1g51410 : 96.3)	cellular metabolic process, metaboic process					-2.92
c624912.graph_c0	4-coumarate-CoA ligase activity	CoA ligase1(at1g51410 : 96.3) (4CL)	phenylpropanoid metabolic process, jasmonic acid biosynthetic process, response to wounding					3.44
c609145. graph_c0	4-coumarate-CoA ligase activity	CoA ligase1 (OPCL1) (at1g20510 : 238.0) (4CL)	phenylpropanoid metabolic process, jasmonic acid biosynthetic process, response to wounding					-2.92
c647272.graph_c0	4-coumarate-CoA ligase activity	CoA ligase1 (OPCL1) (at1g20510 : 667.0)(4CL)	phenylpropanoid metabolic process, jasmonic acid biosynthetic process, response to wounding					3.24
c646929.graph_c0	phenylalanine ammonia-lyase activity	Phenylalanine ammonialyase (PAL) (at5g04230 : 356.0)	esponse to wounding, defense response					-3.85
c664433.graph_c0	phenylalanine ammonia-lyase activity	Phenylalanine ammonialyase (PAL) (at2g37040 : 152.0)	esponse to wounding, defense response					2.48
c664433.graph_c1	phenylalanine ammonia-lyase activity	Phenylalanine ammonialyase (PAL) (at3g53260 : 731.1)	esponse to wounding, defense response					3.1
c637729.graph_c0	steroid hydroxylase activity, oxygen binding	PHYB ACTIVATION TAGGED SUPPRESSOR 1 (BAS1) (at2g26710 : 117.0)	response to light stimulus, response to brassinosteroid stimulus, brassinosteroid homeostasis, brassinosteroid metabolic process					4.08
c656626.graph_c0	electron carrier activity, monooxygenase activity, iron ion binding, oxygen binding, heme binding	cytochrome P450, family 81, subfamily D, polypeptide 6" (CYP81D6) (at2g23220 : 107.0)	oxidation reduction					2.57
c619330.graph_c0	coenzyme binding, binding, cinnamoyl-CoA reductase activity, catalytic activity	NAD(P)-binding Rossmann-fold superfamily protein (at5g14700 : 251.0)	lignin biosynthetic process, cellular metabolic process, metabolic proces					-3.11
c626518.graph_c0	coenzyme binding, binding, cinnamoyl-CoA reductase activity, catalytic activity	NAD(P)-binding Rossmann-fold superfamily protein (at5g58490 : 455.0)	lignin biosynthetic process, cellular metabolic process, metabolic process					1.59
c649618.graph_c0		cinnamoyl coa reductase 1 (CCR1);(at5g54160 : 144.0)						3.52
c566690.graph_c1	myricetin 3'-O-methyltransferase activity, quercetin 3-O-methyltransferase activity, caffeate O-methyltransferase activity	O-methyltransferase 1 (OMT1) (at5g54160 : 144.0)	lignin biosynthetic process, flavonol biosynthetic process					-2.27
c659898.graph_c0	myricetin 3'-O-methyltransferase activity, quercetin 3-O-methyltransferase activity, caffeate O-methyltransferase activity	O-methyltransferase 1 (OMT1) (at5g54160 : 239.0)	lignin biosynthetic process, flavonol biosynthetic process					2.44
c642812.graph_c1	oxidoreductase activity, zinc ion binding	cinnamyl alcohol dehydrogenase 6 (CAD6) (at4g37970 : 138.0)	oxidation reduction					-2.93
c652831.graph_c0	oxidoreductase activity, zinc ion binding	elicitor-activated gene 3-1 (ELI3-1) (at4g37980 : 124.0)	response to bacterium, plant-type hypersensitive response					-6.93
c655502.graph_c0	unclear	NAD-dependent mannitol dehydrogenase (at4g37990 : 107.0)						-3.54
c655664.graph_c0	unclear	Cinnamyl alcohol dehydrogenase 2 (EC 1.1.1.195) (CAD 2) (at4g37990 : 83.6)						-2.72
c656853.graph_c0	oxidoreductase activity, zinc ion binding	cinnamyl alcohol dehydrogenase homolog 2 (CAD2) (at2g21730 : 194.0)	oxidation reduction					-4.21
Cinnamyl alcohol dehydrogenase (CAD)
c318481.graph_c0	oxidoreductase activity, zinc ion binding	cinnamyl alcohol dehydrogenase 6 (CAD6) (at4g37970 : 126.0)	oxidation reduction			6.2
c327910.graph_c0	unclear	Encodes an aromatic alcohol:NADP+ oxidoreductase (at4g37990 : 120.0)				3.52
c621578.graph_c0	unclear	cinnamyl alcohol dehydrogenase 5 (CAD5) (at4g37990 : 120.0)				8.08
c627928.graph_c0	oxidoreductase activity, zinc ion binding	cinnamyl alcohol dehydrogenase homolog 2 (CAD2) (at2g21730 : 140.0)	oxidation reduction			6.67
c643172.graph_c0	unclear	cinnamyl alcohol dehydrogenase 5 (CAD5) (at4g34230 : 153.0)				7.63
c652831.graph_c0	oxidoreductase activity, zinc ion binding	Encodes an aromatic alcohol:NADP+ oxidoreductase (at4g37980 : 124.0)	response to bacterium, plant-type hypersensitive response			5.75
c642812.graph_c1	oxidoreductase activity, zinc ion binding	cinnamyl alcohol dehydrogenase 6 (CAD6) (at4g37970 : 138.0)	oxidation reduction					-2.93
c652831.graph_c0	oxidoreductase activity, zinc ion binding	elicitor-activated gene 3-1 (ELI3-1) (at4g37980 : 124.0)	oxidation reduction					-6.33
c655502.graph_c0	unclear	Encodes an aromatic alcohol:NADP+ oxidoreductase (at4g37990 : 107.0)						-3.54
c655664.graph_c0	unclear	Encodes an aromatic alcohol:NADP+ oxidoreductase (at4g37990 : 83.6)						-2.77
c656853.graph_c0	oxidoreductase activity, zinc ion binding	cinnamyl alcohol dehydrogenase homolog 2 (CAD2)	oxidation reduction					-4.21
